# Supplementary material for: Class I HDAC inhibitors enhance YB‐1 acetylation and oxidative stress to block sarcoma metastasis
Source: EMBO Rep. 2019 Oct 31;20(12):e48375. doi: 10.15252/embr.201948375 (PMC6893361; doi:10.15252/embr.201948375)
Supplement: Supplementary file 3 — Dataset EV1 [file EMBR-20-e48375-s003.xlsx]

## Sheet: All proteins
Dataset EV1: Protein identification from anti-acetyl-lysine IPs (All proteins)
						Abundance
Gene name	Accession	Description	Coverage	Number of Unique Peptides	MW in kDa	1 Heavy	1 Light	2 Heavy	2 Light	3 Heavy	3 Light	4 Heavy	4 Light	H/L Ratio 1	H/L Ratio 2	H/L Ratio 3	H/L Ratio 4
A2M	P01023	Alpha-2-macroglobulin	3.87	6	163.188		51000000		7560000	3080000	37600000		42400000			0.0727273
AACS	Q86V21	Acetoacetyl-CoA synthetase	2.68	2	75.096			4080000	9090000						0.803571				Abundance 1 Heavy	+MS-275 +NaAsO2
AAK1	Q2M2I8	AP2-associated protein kinase 1	4.06	3	103.821			730000	1780000						0.732143				Abundance 1 Light	-MS-275 -NaAsO2
AAMP	Q13685	Angio-associated migratory cell protein	8.53	3	46.721	1830000	6340000			3580000	7620000	1300000	11700000	0.305263		0.427273	0.164179		Abundance 2 Heavy	+MS-275 -NaAsO2
AARS	P49588	Alanine--tRNA ligase, cytoplasmic	63.74	42	106.743	574000000	283000000	16000000	65700000	752000000	905000000	97100000	698000000	2.13684	0.428571	0.754545	0.208955		Abundance 2 Light	-MS-275 -NaAsO2
AARS2	Q5JTZ9	Alanine--tRNA ligase, mitochondrial	15.84	12	107.273	5730000	12300000	1230000	3040000	6980000	6180000	11400000	18500000	0.494737	0.714286	1.02727	0.910448		Abundance 3 Heavy	+MS-275 +NaAsO2
AASS	Q9UDR5	Alpha-aminoadipic semialdehyde synthase, mitochondrial	5.83	5	102.066	12200000	3290000			2020000	3350000			3.88421		0.554545			Abundance 3 Light	-MS-275 +NaAsO2
ABCA13	Q86UQ4	ATP-binding cassette sub-family A member 13	0.49	2	575.791			7390000	41400000						0.321429				Abundance 4 Heavy	+MS-275 -NaAsO2
ABCB1	P08183	Multidrug resistance protein 1	3.28	3	141.389			3130000	1410000						3.96429				Abundance 4 Light	-MS-275 +NaAsO2
ABCE1	P61221	ATP-binding cassette sub-family E member 1	35.89	18	67.271	240000000	219000000	5750000	7740000	199000000	171000000	147000000	170000000	1.15789	1.32143	1.05455	1.28358
ABCF2	Q9UG63	ATP-binding cassette sub-family F member 2	14.29	8	71.245	17300000	13200000			5840000	2130000	2540000	4880000	1.37895		2.49091	0.776119
ABHD14B	Q96IU4	Alpha/beta hydrolase domain-containing protein 14B	36.19	6	22.332	47200000	83600000	2850000	7460000	50500000	64500000	31000000	70700000	0.6	0.678571	0.709091	0.656716
ABR	Q12979	Active breakpoint cluster region-related protein	3.73	3	97.536	6190000	5940000							1.09474
AC011498.1	Q7Z4V5	Hepatoma-derived growth factor-related protein 2	4.62	2	74.272	345000				2080000	679000					2.78182
ACAA1	P09110	3-ketoacyl-CoA thiolase, peroxisomal	5.19	2	44.264	3940000	5530000	998000	1050000	3450000	5770000			0.747368	1.69643	0.545455
ACAA2	P42765	3-ketoacyl-CoA thiolase, mitochondrial	75.57	18	41.898	294000000	319000000			338000000	452000000	227000000	470000000	0.968421		0.681818	0.716418
ACACA	Q13085	Acetyl-CoA carboxylase 1	42.54	84	265.385	15600000	4170000	4950000	11600000			21500000	58300000	3.93684	0.767857		0.552239
ACAD9	Q9H845	Acyl-CoA dehydrogenase family member 9, mitochondrial	19.16	9	68.717	22100000	27700000			29800000	25600000	16700000	16700000	0.842105		1.06364	1.49254
ACADM	P11310	Medium-chain specific acyl-CoA dehydrogenase, mitochondrial	54.87	20	46.559	189000000	403000000	29900000	49600000	254000000	362000000	374000000	676000000	0.494737	1.07143	0.636364	0.820896
ACADSB	P45954	Short/branched chain specific acyl-CoA dehydrogenase, mitochondrial	8.1	2	47.455					5120000	789000					5.9
ACADVL	P49748	Very long-chain specific acyl-CoA dehydrogenase, mitochondrial	38.47	19	70.345	31500000	30000000			20600000	39600000	17200000	30100000	1.10526		0.472727	0.850746
ACAT1	P24752	Acetyl-CoA acetyltransferase, mitochondrial	40.52	12	45.171	39800000	86100000	1840000	12100000	18500000	21800000	39900000	60200000	0.484211	0.267857	0.772727	0.985075
ACAT2	Q9BWD1	Acetyl-CoA acetyltransferase, cytosolic	38.79	10	41.324	47800000	157000000	9980000	37200000	58000000	76700000	69400000	139000000	0.315789	0.482143	0.690909	0.746269
ACIN1	Q9UKV3	Apoptotic chromatin condensation inducer in the nucleus	3.21	5	151.771	26100000	13000000			14500000	109000	4510000	6120000	2.11579		120.909	1.10448
ACLY	P53396	ATP-citrate synthase	14.71	13	120.762	21600000	19600000			11800000	14800000	7950000	30300000	1.16842		0.727273	0.38806
ACO1	P21399	Cytoplasmic aconitate hydratase	13.16	8	98.337	4930000	4800000			7800000	7630000		3870000	1.08421		0.927273
ACO2	Q99798	Aconitate hydratase, mitochondrial	25.9	15	85.372		6000000	2200000	4510000	931000			2860000		0.875
ACOT2	P49753	Acyl-coenzyme A thioesterase 2, mitochondrial	35.82	12	53.185					1130000	1590000					0.645455
ACOT7	O00154	Cytosolic acyl coenzyme A thioester hydrolase	18.42	5	41.769	9280000	5090000			26700000	15700000		9060000	1.91579		1.55455
ACOT8	O14734	Acyl-coenzyme A thioesterase 8	10.97	2	35.891							2260000	3080000				1.08955
ACOT9	Q9Y305	Acyl-coenzyme A thioesterase 9, mitochondrial	20.96	7	49.87					6580000	7270000					0.827273
ACP1	P24666	Low molecular weight phosphotyrosine protein phosphatase	37.97	5	18.031	46300000	4830000			20800000	16600000			10.0947		1.13636
ACSF3	Q4G176	Acyl-CoA synthetase family member 3, mitochondrial	17.36	7	64.089			831000	3740000						0.392857
ACSL3	O95573	Long-chain-fatty-acid--CoA ligase 3	38.47	19	80.368	157000000	62700000			137000000	107000000	38100000	112000000	2.63158		1.17273	0.507463
ACSL4	O60488	Long-chain-fatty-acid--CoA ligase 4	20.25	10	79.137	6730000				22300000	15700000		5040000			1.29091
ACTB	P60709	Actin, cytoplasmic 1	85.07	9	41.71	16600000000	29700000000	8710000000	17100000000	14900000000	18200000000	21500000000	24700000000	0.589474	0.910714	0.745455	1.29851
ACTBL2	Q562R1	Beta-actin-like protein 2	37.23	3	41.976							7030000	362000000				0.0298507
ACTC1	P68032	Actin, alpha cardiac muscle 1	50.66	3	41.992	1330000000	2110000000			581000000	574000000	1170000000	1170000000	0.663158		0.918182	1.49254
ACTL6A	O96019	Actin-like protein 6A	13.52	3	47.43					1810000		12700000	13300000				1.41791
ACTN1	P12814	Alpha-actinin-1	66.48	30	102.993	1620000000	1250000000	6560000	9130000	1460000000	1110000000	928000000	1510000000	1.36842	1.28571	1.2	0.910448
ACTN4	O43707	Alpha-actinin-4	52.03	21	104.788	104000000	75600000	13900000	17600000	91700000	72100000	99800000	113000000	1.45263	1.41071	1.15455	1.32836
ACTR1A	P61163	Alpha-centractin	49.47	5	42.587	56100000	94600000	6900000	15400000	152000000	273000000	180000000	390000000	0.621053	0.803571	0.509091	0.686567
ACTR1B	P42025	Beta-centractin	49.73	5	42.267				1190000	4940000	6090000	15900000	39000000			0.736364	0.61194
ACTR2	P61160	Actin-related protein 2	41.12	14	44.732	67300000	46300000			115000000	145000000	26500000	79100000	1.52632		0.718182	0.507463
ACTR3	P61158	Actin-related protein 3	37.32	10	47.341	113000000	75300000			9810000	13300000	30800000	47000000	1.57895		0.672727	0.985075
ADAR	P55265	Double-stranded RNA-specific adenosine deaminase	4.16	4	135.981	8000000	10600000			7240000	1990000			0.789474		3.30909
ADD1	P35611	Alpha-adducin	5.56	3	80.905	3770000	6410000				2020000			0.621053
ADH5	P11766	Alcohol dehydrogenase class-3	60.96	14	39.698	354000000	642000000	2300000	5340000	302000000	468000000	379000000	825000000	0.578947	0.767857	0.590909	0.686567
ADRM1	Q16186	Proteasomal ubiquitin receptor ADRM1	11.55	5	42.127	74700000	163000000	55400000	151000000	60000000	83400000	59600000	102000000	0.484211	0.660714	0.654545	0.865672
ADSL	P30566	Adenylosuccinate lyase	44.01	14	54.854	46900000	49200000	816000	913000	87100000	100000000	39600000	84500000	1	1.58929	0.790909	0.701493
ADSS	P30520	Adenylosuccinate synthetase isozyme 2	32.89	11	50.066	64900000	38300000			56400000	55300000	4680000	30600000	1.78947		0.927273	0.223881
AFG3L2	Q9Y4W6	AFG3-like protein 2	14.05	12	88.528	26900000	34100000			5510000	3700000	16100000	21100000	0.831579		1.35455	1.13433
AGFG1	P52594	Arf-GAP domain and FG repeat-containing protein 1	15.3	6	58.224	8630000	7950000	23500000	37800000	52500000	88400000	37500000	106000000	1.14737	1.10714	0.536364	0.522388
AGPS	O00116	Alkyldihydroxyacetonephosphate synthase, peroxisomal	31.31	14	72.866	15700000	18300000			19400000	24700000	12500000	18600000	0.905263		0.718182	1
AHCTF1	Q8WYP5	Protein ELYS	2.07	3	252.342			2700000	2050000						2.35714
AHCY	P23526	Adenosylhomocysteinase	17.36	7	47.685	7620000	3680000			6240000	5050000	3150000	2750000	2.17895		1.12727	1.70149
AHNAK	Q09666	Neuroblast differentiation-associated protein AHNAK	15.01	38	628.699	3940000	22100000	8060000	23900000		2560000	3140000	18600000	0.189474	0.607143		0.253731
AHNAK2	Q8IVF2	Protein AHNAK2	1.4	6	616.242			771000	3840000						0.357143
AHSA1	O95433	Activator of 90 kDa heat shock protein ATPase homolog 1	62.72	18	38.25	266000000	319000000	16600000	31500000	252000000	338000000	203000000	435000000	0.884211	0.946429	0.681818	0.701493
AIFM1	O95831	Apoptosis-inducing factor 1, mitochondrial	43.39	19	66.859	298000000	526000000	53400000	110000000	244000000	371000000	350000000	611000000	0.6	0.857143	0.6	0.850746
AIMP1	Q12904	Aminoacyl tRNA synthase complex-interacting multifunctional protein 1	52.56	11	34.331	75100000	98200000	15900000	23800000	46000000	30300000	71400000	82600000	0.810526	1.19643	1.38182	1.28358
AIMP2	Q13155	Aminoacyl tRNA synthase complex-interacting multifunctional protein 2	42.81	8	35.326	7560000	20700000	5090000	11700000	6730000	4470000	33800000	36800000	0.389474	0.785714	1.37273	1.37313
AIP	O00170	AH receptor-interacting protein	10.3	2	37.612	2700000				6720000	8170000					0.745455
AKAP12	Q02952	A-kinase anchor protein 12	3.7	4	191.367	4850000	10600000		515000	1010000	4030000	14900000	21100000	0.484211		0.227273	1.0597
AKAP2	Q9Y2D5	A-kinase anchor protein 2	6.05	3	94.603			5180000	4370000			5550000	3880000		2.125		2.13433
AKAP8L	Q9ULX6	A-kinase anchor protein 8-like	5.57	3	71.604	1640000	1800000	1420000	2500000	1620000	1030000	4620000	4740000	0.957895	1.01786	1.43636	1.46269
ALDH18A1	P54886	Delta-1-pyrroline-5-carboxylate synthase	43.02	28	87.248	75600000	91000000	37200000	38800000	126000000	129000000	204000000	230000000	0.873684	1.71429	0.881818	1.32836
ALDH1B1	P30837	Aldehyde dehydrogenase X, mitochondrial	34.43	13	57.17	74600000	64800000			100000000	112000000	68700000	105000000	1.21053		0.818182	0.970149
ALDH2	P05091	Aldehyde dehydrogenase, mitochondrial	50.87	18	56.346	34200000	60800000			32000000	44600000	50700000	96000000	0.589474		0.654545	0.791045
ALDH3A2	P51648	Fatty aldehyde dehydrogenase	10.31	4	54.813	8240000	11500000	2130000	4160000			7470000	8840000	0.757895	0.910714		1.26866
ALYREF	Q86V81	THO complex subunit 4	38.91	7	26.872	129000000	11800000			30600000	2970000			11.5789		9.36364
ANKFY1	Q9P2R3	Rabankyrin-5	3.42	3	128.318	3840000	4290000							0.936842
ANP32E	Q9BTT0	Acidic leucine-rich nuclear phosphoprotein 32 family member E	30.6	6	30.674	105000000	24200000			63300000	33500000	11900000	22700000	4.56842		1.71818	0.776119
ANXA2	P07355	Annexin A2	69.03	23	38.58	243000000	76200000			427000000	783000000	13400000	335000000	3.34737		0.5	0.0597015
ANXA7	P20073	Annexin A7	35.66	18	52.706	356000000	675000000	185000000	241000000	208000000	320000000	455000000	868000000	0.557895	1.375	0.590909	0.776119
AP1B1	Q10567	AP-1 complex subunit beta-1	30.35	9	104.57	22800000	33100000			23100000	22200000	19600000	27800000	0.726316		0.945455	1.0597
AP1G1	O43747	AP-1 complex subunit gamma-1	18.98	12	91.293	8470000	9620000	5830000	11500000	10200000	8380000	21100000	30500000	0.926316	0.910714	1.10909	1.02985
AP1M1	Q9BXS5	AP-1 complex subunit mu-1	36.64	12	48.556	60000000	49600000			9720000	2060000	42700000	91000000	1.27368		4.28182	0.701493
AP1S1	P61966	AP-1 complex subunit sigma-1A	20.89	3	18.721	3290000	5180000			3570000	6440000	3410000	8010000	0.663158		0.5	0.641791
AP2A1	O95782	AP-2 complex subunit alpha-1	34.6	16	107.478	65700000	124000000	28100000	50400000	82700000	71600000	113000000	173000000	0.557895	1	1.04545	0.970149
AP2A2	O94973	AP-2 complex subunit alpha-2	29.5	9	103.895	24500000	32000000			7950000	7890000	15900000	15500000	0.810526		0.918182	1.53731
AP2B1	P63010	AP-2 complex subunit beta	37.67	16	104.486	221000000	275000000	3710000	16100000	157000000	164000000	93600000	151000000	0.842105	0.410714	0.872727	0.925373
AP2M1	Q96CW1	AP-2 complex subunit mu	30.57	12	49.623	18400000	10700000			12600000	4930000	8460000		1.8		2.31818
AP2S1	P53680	AP-2 complex subunit sigma	10.56	2	17.007					10500000	9230000					1.03636
AP3B1	O00203	AP-3 complex subunit beta-1	11.33	10	121.244		1370000			17400000	6870000					2.30909
AP3D1	O14617	AP-3 complex subunit delta-1	3.47	2	130.076					2940000	2730000					0.981818
AP3S1	Q92572	AP-3 complex subunit sigma-1	13.47	2	21.718	8390000	10800000	11400000	21200000	6860000	7610000	11800000	23300000	0.821053	0.964286	0.818182	0.761194
APC	P25054	Adenomatous polyposis coli protein	1.23	2	311.455	693000	85500			663000	654000			8.52632		0.918182
APMAP	Q9HDC9	Adipocyte plasma membrane-associated protein	34.38	11	46.451	28400000	64200000			54800000	72200000	17200000	54900000	0.463158		0.690909	0.462687
APP	P05067	Amyloid beta A4 protein	12.08	7	86.888		1550000	6240000	6180000	8300000	7140000	8900000	10200000		1.80357	1.05455	1.29851
APPL1	Q9UKG1	DCC-interacting protein 13-alpha	11.14	6	79.614					3760000	8300000					0.409091
ARCN1	P48444	Coatomer subunit delta	36.01	17	57.174	100000000	153000000	22100000	51600000	74700000	92500000	52200000	110000000	0.684211	0.767857	0.736364	0.716418
ARF3	P61204	ADP-ribosylation factor 3	60.77	5	20.588							2770000	11900000				0.343284
ARF4	P18085	ADP-ribosylation factor 4	66.67	6	20.498	229000000	119000000	10800000	11000000	280000000	316000000	258000000	435000000	2.02105	1.75	0.809091	0.880597
ARF6	P62330	ADP-ribosylation factor 6	36.57	4	20.069					12400000	15500000	12700000	42700000			0.727273	0.447761
ARFGAP1	Q8N6T3	ADP-ribosylation factor GTPase-activating protein 1	20.44	5	44.64					4330000	5280000					0.745455
ARFGEF1	Q9Y6D6	Brefeldin A-inhibited guanine nucleotide-exchange protein 1	5.03	6	208.634		1470000			2650000	2410000					1
ARFGEF2	Q9Y6D5	Brefeldin A-inhibited guanine nucleotide-exchange protein 2	4.03	6	201.909			185000	401000						0.821429
ARHGAP1	Q07960	Rho GTPase-activating protein 1	21.64	7	50.404	4550000	9490000	3220000	2380000	1340000		3920000	8170000	0.505263	2.42857		0.716418
ARHGAP21	Q5T5U3	Rho GTPase-activating protein 21	1.69	3	217.198	263000	153000							1.8
ARHGEF1	Q92888	Rho guanine nucleotide exchange factor 1	25.11	17	102.371	14100000	15100000	8980000	15800000	26200000	21100000	28000000	19300000	0.978947	1.01786	1.12727	2.16418
ARHGEF12	Q9NZN5	Rho guanine nucleotide exchange factor 12	2.78	2	173.125	158000	622000			223000	344000		24400	0.263158		0.590909
ARHGEF2	Q92974	Rho guanine nucleotide exchange factor 2	33.57	29	111.473	18100000	13200000	8070000	15300000	36900000	13600000		1500000	1.44211	0.946429	2.47273
ARID1A	O14497	AT-rich interactive domain-containing protein 1A	0.83	2	241.892	245000	83500	294000	154000					3.08421	3.41071
ARL1	P40616	ADP-ribosylation factor-like protein 1	23.2	3	20.404	8800000	29500000			7030000	5040000	14100000	17000000	0.315789		1.27273	1.23881
ARPC1A	Q92747	Actin-related protein 2/3 complex subunit 1A	11.62	3	41.543					1860000	1820000		1440000			0.927273
ARPC2	O15144	Actin-related protein 2/3 complex subunit 2	31.33	8	34.311	29000000	32200000			33500000	36100000	8140000	20600000	0.947368		0.845455	0.597015
ARPC3	O15145	Actin-related protein 2/3 complex subunit 3	17.42	3	20.533	2930000	2010000			21100000	20800000			1.52632		0.918182
ARPC4	P59998	Actin-related protein 2/3 complex subunit 4	22.62	4	19.654	21800000	21400000			45800000	48900000	11500000	30300000	1.06316		0.854545	0.567164
ASNA1	O43681	ATPase ASNA1	45.98	11	38.767	145000000	314000000			128000000	231000000	205000000	452000000	0.484211		0.5	0.671642
ASNS	P08243	Asparagine synthetase [glutamine-hydrolyzing]	58.65	26	64.329	661000000	1020000000	53500000	80600000	698000000	819000000	1000000000	1340000000	0.684211	1.17857	0.772727	1.1194
ASPH	Q12797	Aspartyl/asparaginyl beta-hydroxylase	36.41	19	85.809	165000000	172000000	186000000	378000000	256000000	184000000	111000000	132000000	1.01053	0.875	1.26364	1.25373
ASS1	P00966	Argininosuccinate synthase	43.93	16	46.501	46700000	114000000	4060000	13000000	18800000	53600000	13900000	65800000	0.431579	0.553571	0.318182	0.313433
ATAD1	Q8NBU5	ATPase family AAA domain-containing protein 1	7.2	2	40.718							2420000	4210000				0.865672
ATAD3A	Q9NVI7	ATPase family AAA domain-containing protein 3A	40.85	11	71.325	156000000	102000000	4090000	6770000	224000000	67700000	15000000	6250000	1.62105	1.07143	3	3.58209
ATF1	P18846	Cyclic AMP-dependent transcription factor ATF-1	15.5	3	29.215			54900000	57600000			22200000	11700000		1.69643		2.8209
ATG16L1	Q676U5	Autophagy-related protein 16-1	15.16	6	68.223	1920000	15900000					5530000	8880000	0.126316			0.925373
ATG3	Q9NT62	Ubiquitin-like-conjugating enzyme ATG3	16.24	5	35.841	5050000	16400000	4470000	8900000	2430000	3390000			0.326316	0.892857	0.654545
ATG5	Q9H1Y0	Autophagy protein 5	12.36	2	32.426							4660000	4180000				1.67164
ATG7	O95352	Ubiquitin-like modifier-activating enzyme ATG7	8.25	5	77.909	9890000	16300000			9000000	12400000	11400000	9510000	0.642105		0.654545	1.79104
ATL2	Q8NHH9	Atlastin-2	10.81	5	66.187	15700000	20400000		2070000	3990000	4040000	18500000	29900000	0.810526		0.9	0.925373
ATP1A1	P05023	Sodium/potassium-transporting ATPase subunit alpha-1	32.16	22	112.824	244000000	191000000	20800000	18600000	257000000	171000000	187000000	197000000	1.34737	2	1.36364	1.41791
ATP1B1	P05026	Sodium/potassium-transporting ATPase subunit beta-1	12.54	3	35.039	2150000	5830000	11500000	12300000	9530000	9170000	16700000	14600000	0.389474	1.66071	0.945455	1.70149
ATP2A2	P16615	Sarcoplasmic/endoplasmic reticulum calcium ATPase 2	32.34	27	114.683	221000000	178000000	19100000	23800000	127000000	50800000	74700000	64900000	1.30526	1.42857	2.26364	1.71642
ATP2B1	P20020	Plasma membrane calcium-transporting ATPase 1	7.87	5	138.668	10100000	10900000	2560000	6320000			3340000	15600000	0.978947	0.732143		0.313433
ATP5A1	P25705	ATP synthase subunit alpha, mitochondrial	58.23	29	59.714	2780000000	5540000000	528000000	1620000000	4090000000	4640000000	3890000000	6020000000	0.526316	0.589286	0.8	0.970149
ATP5B	P06576	ATP synthase subunit beta, mitochondrial	73.53	26	56.525	6500000000	12300000000	1090000000	3200000000	8460000000	11100000000	8920000000	15700000000	0.557895	0.607143	0.690909	0.850746
ATP5C1	P36542	ATP synthase subunit gamma, mitochondrial	37.92	9	32.975	176000000	142000000	5360000	5780000	140000000	62400000	101000000	103000000	1.30526	1.66071	2.02727	1.44776
ATP5D	P30049	ATP synthase subunit delta, mitochondrial	32.14	2	17.479	8600000	32100000				9750000	7140000	16300000	0.284211			0.656716
ATP5E	P56381	ATP synthase subunit epsilon, mitochondrial	29.41	2	5.776	12400000	48500000	3560000	11300000					0.273684	0.571429
ATP5F1	P24539	ATP synthase F(0) complex subunit B1, mitochondrial	37.11	9	28.89	288000000	382000000	46800000	70200000	245000000	187000000	213000000	239000000	0.789474	1.19643	1.19091	1.32836
ATP5H	O75947	ATP synthase subunit d, mitochondrial	39.13	5	18.479	96100000	114000000	5720000	11600000	53400000	74000000	19900000	49900000	0.884211	0.875	0.654545	0.597015
ATP5J2	P56134	ATP synthase subunit f, mitochondrial	25.53	2	10.911	53700000	76000000			48800000	56300000	62900000	91300000	0.747368		0.790909	1.02985
ATP5L	O75964	ATP synthase subunit g, mitochondrial	69.9	5	11.421	42800000	98900000	50300000	97000000	75400000	76000000	63200000	98100000	0.452632	0.928571	0.9	0.955224
ATP5O	P48047	ATP synthase subunit O, mitochondrial	57.75	9	23.263	475000000	290000000	5950000	11300000	272000000	246000000	181000000	232000000	1.72632	0.946429	1	1.16418
ATP6V1A	P38606	V-type proton ATPase catalytic subunit A	40.84	21	68.26	77800000	168000000	23000000	45200000	102000000	120000000	89000000	175000000	0.484211	0.910714	0.772727	0.761194
ATP6V1B2	P21281	V-type proton ATPase subunit B, brain isoform	32.09	11	56.465	36400000	48800000	6370000	9350000	36400000	61400000	4530000	15100000	0.789474	1.21429	0.536364	0.447761
ATP6V1H	Q9UI12	V-type proton ATPase subunit H	16.77	7	55.847	8530000	10900000	1310000	3070000	9530000	11600000	11100000	14600000	0.821053	0.767857	0.745455	1.13433
ATRX	P46100	Transcriptional regulator ATRX	1.36	3	282.411	6270000	5480000	1870000	1580000	3170000	1900000	4770000	4660000	1.2	2.10714	1.51818	1.53731
ATXN10	Q9UBB4	Ataxin-10	19.58	9	53.455			8060000	12100000	6780000	3170000	10600000	11500000		1.19643	1.94545	1.38806
ATXN2	Q99700	Ataxin-2	5.86	5	140.196	3250000	1780000			3350000	2840000			1.92632		1.07273
ATXN2L	Q8WWM7	Ataxin-2-like protein	7.72	5	113.304	7040000	9710000	3470000	4330000	8370000	11700000	1320000	9810000	0.768421	1.42857	0.654545	0.208955
AUP1	Q9Y679	Ancient ubiquitous protein 1	6.3	2	52.995			2180000	909000						4.28571
BABAM1	Q9NWV8	BRISC and BRCA1-A complex member 1	10.33	2	36.537	2960000	6550000	6000000	14000000	2160000	1550000	2770000	4400000	0.473684	0.767857	1.26364	0.940299
BABAM2	Q9NXR7	BRCA1-A complex subunit BRE	12.01	4	43.524		1460000					45900000	13400000				5.1194
BAG2	O95816	BAG family molecular chaperone regulator 2	28.44	6	23.757			8370000	14500000			4210000	3770000		1.03571		1.67164
BAG6	P46379	Large proline-rich protein BAG6	7.42	5	119.334		1190000	18700000	116000000	9820000	30900000	6560000	9020000		0.285714	0.290909	1.08955
BCCIP	Q9P287	BRCA2 and CDKN1A-interacting protein	9.87	2	35.957	17700000	29000000							0.642105
BCKDHA	P12694	2-oxoisovalerate dehydrogenase subunit alpha, mitochondrial	16.63	5	50.439		6740000	681000	1730000		891000	9930000	13600000		0.696429		1.08955
BCKDHB	P21953	2-oxoisovalerate dehydrogenase subunit beta, mitochondrial	7.65	2	43.095	616000	2080000					5390000	6410000	0.315789			1.25373
BCL9L	Q86UU0	B-cell CLL/lymphoma 9-like protein	4.4	4	157.027	2750000	3360000	11000000	9080000	1860000	4590000	34900000	5990000	0.863158	2.16071	0.372727	8.70149
BCLAF1	Q9NYF8	Bcl-2-associated transcription factor 1	8.7	6	106.059	17000000	5460000			18500000	4990000			3.27368		3.37273
BIRC2	Q13490	Baculoviral IAP repeat-containing protein 2	5.02	3	69.854	3820000	6740000				2830000	10800000	14900000	0.6			1.08955
BOLA2B	Q9H3K6	BolA-like protein 2	51.16	3	10.11	11800000	3630000			27800000	36900000		16800000	3.43158		0.681818
BOP1	Q14137	Ribosome biogenesis protein BOP1	14.34	6	83.577	6150000				11500000	2820000					3.71818
BPTF	Q12830	Nucleosome-remodeling factor subunit BPTF	0.89	2	338.054			1980000	3050000						1.16071
BRD2	P25440	Bromodomain-containing protein 2	2.87	2	88.006					20200000	14600000	2530000	878000			1.25455	4.29851
BRIX1	Q8TDN6	Ribosome biogenesis protein BRX1 homolog	23.51	7	41.375	14500000				11200000	19500000					0.527273
BSG	P35613	Basigin	14.81	4	42.174	45000000	88100000			93400000	120000000	118000000	135000000	0.536842		0.709091	1.29851
BUB3	O43684	Mitotic checkpoint protein BUB3	10.37	3	37.131	7160000	3850000			10500000	15800000		1400000	1.95789		0.609091
BZW1	Q7L1Q6	Basic leucine zipper and W2 domain-containing protein 1	28.64	13	48.013	43700000	76500000	6700000	14700000	17800000	17800000	33100000	57200000	0.6	0.821429	0.909091	0.865672
C14orf166	Q9Y224	UPF0568 protein C14orf166	45.49	8	28.051	24100000	34000000			37300000	17300000	2750000	17100000	0.747368		1.96364	0.238806
C17orf75	Q9HAS0	Protein Njmu-R1	7.83	2	44.593						784000	1030000	1000000				1.52239
C1orf174	Q8IYL3	UPF0688 protein C1orf174	13.17	2	25.961			139000	81600						3.05357
C1QBP	Q07021	Complement component 1 Q subcomponent-binding protein, mitochondrial	40.78	7	31.343	171000000	387000000	3890000	18500000	69200000	123000000	200000000	324000000	0.463158	0.375	0.509091	0.925373
C21orf33	P30042	ES1 protein homolog, mitochondrial	45.52	8	28.153	129000000	202000000			184000000	272000000	112000000	246000000	0.673684		0.609091	0.686567
CAD	P27708	CAD protein	39.19	65	242.829	301000000	639000000	64000000	99700000	177000000	198000000	517000000	449000000	0.494737	1.14286	0.818182	1.71642
CALM1	P62158	Calmodulin	28.19	3	16.827					8150000	18100000		1160000			0.409091
CALU	O43852	Calumenin	55.24	15	37.084	163000000	297000000			105000000	205000000	101000000	372000000	0.578947		0.463636	0.402985
CAMK2D	Q13557	Calcium/calmodulin-dependent protein kinase type II subunit delta	29.46	7	56.334	16600000	42500000	15400000	96100000	3480000	10400000	11700000	20500000	0.410526	0.285714	0.3	0.850746
CAMK2G	Q13555	Calcium/calmodulin-dependent protein kinase type II subunit gamma	15.41	3	62.57			29000000	37600000						1.375
CAMSAP2	Q08AD1	Calmodulin-regulated spectrin-associated protein 2	2.62	3	167.984	591000	1650000					1630000	3480000	0.378947			0.701493
CAND1	Q86VP6	Cullin-associated NEDD8-dissociated protein 1	35.77	34	136.289	328000000	472000000	15900000	27900000	251000000	240000000	316000000	467000000	0.736842	1.01786	0.954545	1.01493
CANX	P27824	Calnexin	36.49	19	67.526	318000000	378000000	23300000	54000000	475000000	479000000	235000000	474000000	0.884211	0.767857	0.9	0.746269
CAP1	Q01518	Adenylyl cyclase-associated protein 1	12	4	51.869					6930000	2550000		4230000			2.47273
CAPN2	P17655	Calpain-2 catalytic subunit	31.57	17	79.945		1180000			4160000	2960000	4300000	5750000			1.28182	1.1194
CAPRIN1	Q14444	Caprin-1	6.35	3	78.318	19800000	6490000			4000000				3.22105
CAPZB	P47756	F-actin-capping protein subunit beta	14.8	3	31.331					3520000	6990000	2390000	12100000			0.454545	0.298507
CARS	P49589	Cysteine--tRNA ligase, cytoplasmic	31.02	18	85.419	5310000	3780000			4580000	6840000		7150000	1.47368		0.609091
CAVIN1	Q6NZI2	Polymerase I and transcript release factor	22.31	6	43.45	49300000	27500000			25900000	16900000	36200000	28400000	1.88421		1.4	1.89552
CAVIN3	Q969G5	Protein kinase C delta-binding protein	24.52	3	27.685			257000	1200000						0.375
CBFB	Q13951	Core-binding factor subunit beta	13.19	2	21.495	2870000	4270000					6610000	5170000	0.705263			1.91045
CBR1	P16152	Carbonyl reductase [NADPH] 1	21.3	3	30.356					3480000	3260000					0.972727
CBS	P35520	Cystathionine beta-synthase	33.76	13	60.548	7940000	38500000	24600000	70400000	6320000	10700000	6740000	19900000	0.221053	0.625	0.536364	0.507463
CBX3	Q13185	Chromobox protein homolog 3	32.79	3	20.798	92800000	42600000			57200000	27200000	84900000	57300000	2.29474		1.90909	2.20896
CBX5	P45973	Chromobox protein homolog 5	44.5	6	22.211	4700000				37600000	15700000	86600000	49300000			2.18182	2.62687
CCAR1	Q8IX12	Cell division cycle and apoptosis regulator protein 1	4.09	3	132.739					6040000	4970000		2990000			1.10909
CCAR2	Q8N163	Cell cycle and apoptosis regulator protein 2	25.14	17	102.838	4460000	3710000	3240000	4290000	2440000	2870000	3820000	8980000	1.26316	1.35714	0.772727	0.641791
CCDC47	Q96A33	Coiled-coil domain-containing protein 47	37.89	13	55.838	78900000	49400000			90900000	48500000	24000000	38700000	1.68421		1.70909	0.925373
CCT2	P78371	T-complex protein 1 subunit beta	76.82	31	57.452	451000000	596000000	44400000	124000000	367000000	573000000	415000000	1170000000	0.8	0.642857	0.581818	0.537313
CCT3	P49368	T-complex protein 1 subunit gamma	72.29	36	60.495	2650000000	3490000000	38100000	144000000	2260000000	2420000000	2140000000	3330000000	0.8	0.464286	0.845455	0.955224
CCT4	P50991	T-complex protein 1 subunit delta	77.18	30	57.888	1470000000	1190000000	137000000	378000000	1330000000	2100000000	558000000	2650000000	1.29474	0.642857	0.572727	0.313433
CCT5	P48643	T-complex protein 1 subunit epsilon	75.79	35	59.633	2690000000	2350000000	54500000	122000000	2340000000	3020000000	1080000000	4720000000	1.2	0.803571	0.709091	0.343284
CCT6A	P40227	T-complex protein 1 subunit zeta	68.93	21	57.988	1670000000	2590000000	202000000	506000000	1790000000	1850000000	2490000000	3450000000	0.684211	0.714286	0.881818	1.07463
CCT7	Q99832	T-complex protein 1 subunit eta	58.2	24	59.329	427000000	439000000	94800000	180000000	380000000	437000000	304000000	593000000	1.02105	0.946429	0.790909	0.761194
CCT8	P50990	T-complex protein 1 subunit theta	62.59	30	59.583	577000000	1050000000	82000000	226000000	513000000	813000000	440000000	1120000000	0.578947	0.642857	0.572727	0.58209
CD63	P08962	CD63 antigen	7.56	2	25.619			1700000	6310000						0.482143
CDC42BPB	Q9Y5S2	Serine/threonine-protein kinase MRCK beta	5.67	7	194.193	2660000	4780000	615000	1790000			2450000	3060000	0.589474	0.607143		1.19403
CDC73	Q6P1J9	Parafibromin	3.58	2	60.539			3480000	7240000				2260000		0.857143
CDK1	P06493	Cyclin-dependent kinase 1	32.32	6	34.074	16200000	7620000			21700000	14800000	8640000	15600000	2.24211		1.33636	0.820896
CDK11B	P21127	Cyclin-dependent kinase 11B	3.4	3	92.65			561000	596000						1.67857
CDK9	P50750	Cyclin-dependent kinase 9	11.83	3	42.75			4120000	7290000						1.01786
CDKN2AIP	Q9NXV6	CDKN2A-interacting protein	7.24	3	61.088	3910000	2920000	1470000	2460000			760000	3600000	1.41053	1.07143		0.313433
CEBPZ	Q03701	CCAAT/enhancer-binding protein zeta	3.04	3	120.898			3540000	1870000	6720000					3.375
CELF1	Q92879	CUGBP Elav-like family member 1	5.35	2	52.03					6920000	1640000					3.82727
CEP135	Q66GS9	Centrosomal protein of 135 kDa	1.67	2	133.408					80000000	19500000					3.73636
CEP170	Q5SW79	Centrosomal protein of 170 kDa	5.05	6	175.187	5280000	4370000		199000	4110000	4620000	2520000	5540000	1.27368		0.809091	0.686567
CERS2	Q96G23	Ceramide synthase 2	8.95	3	44.847					31500000	25500000	6470000	17700000			1.12727	0.552239
CFL1	P23528	Cofilin-1	69.88	8	18.491	2620000000	1240000000	17600000	42000000	1900000000	2600000000	314000000	3760000000	2.22105	0.75	0.663636	0.119403
CFL2	Q9Y281	Cofilin-2	56.02	4	18.725					11700000	27000000		13800000			0.4
CGN	Q9P2M7	Cingulin	4.85	5	136.304			10300000	8310000			7350000	5710000		2.21429		1.92537
CHAMP1	Q96JM3	Chromosome alignment-maintaining phosphoprotein 1	10.59	8	89.043	7770000	7050000	36500000	65700000	1820000		11900000	11300000	1.15789	1		1.56716
CHCHD3	Q9NX63	MICOS complex subunit MIC19	8.37	2	26.136	59400000	14000000							4.45263
CHD1L	Q86WJ1	Chromodomain-helicase-DNA-binding protein 1-like	5.02	4	100.921			2270000	2360000						1.73214
CHD4	Q14839	Chromodomain-helicase-DNA-binding protein 4	15.48	15	217.867	72800000	52500000			43100000	20000000	30000000	17000000	1.46316		1.96364	2.62687
CHERP	Q8IWX8	Calcium homeostasis endoplasmic reticulum protein	5.02	3	103.637					5110000	4480000					1.03636
CHP1	Q99653	Calcineurin B homologous protein 1	20	3	22.442	7630000	5440000			13900000	19500000	11600000	15500000	1.47368		0.645455	1.1194
CHTOP	Q9Y3Y2	Chromatin target of PRMT1 protein	16.94	3	26.38	56900000	14700000			42500000	10200000	7800000	3340000	4.06316		3.80909	3.49254
CIRBP	Q14011	Cold-inducible RNA-binding protein	26.74	3	18.637	7150000				6470000	1950000					3.02727
CKAP4	Q07065	Cytoskeleton-associated protein 4	19.6	10	65.983	3240000			444000	11600000	9250000					1.13636
CKAP5	Q14008	Cytoskeleton-associated protein 5	9.35	14	225.352	8490000	5570000	931000	1970000	4150000	5190000	3140000	5860000	1.61053	0.839286	0.727273	0.80597
CKB	P12277	Creatine kinase B-type	11.55	3	42.617	4140000	2910000			30800000	25900000		5870000	1.49474		1.08182
CLASP2	O75122	CLIP-associating protein 2	5.26	5	141.046	4460000	3250000	529000	1960000	983000	1260000	975000	2680000	1.44211	0.482143	0.709091	0.537313
CLIC1	O00299	Chloride intracellular channel protein 1	67.22	11	26.906	130000000	62600000			107000000	99400000	15700000	34700000	2.17895		0.981818	0.671642
CLIC4	Q9Y696	Chloride intracellular channel protein 4	66.01	12	28.754	73600000	66600000			130000000	150000000	65100000	188000000	1.15789		0.781818	0.522388
CLINT1	Q14677	Clathrin interactor 1	14.24	6	68.216	5450000	9570000	1500000	2440000	3470000	3320000	3600000	4470000	0.6	1.10714	0.954545	1.19403
CLPTM1	O96005	Cleft lip and palate transmembrane protein 1	4.48	2	76.048	13300000	1110000							12.6316
CLPX	O76031	ATP-dependent Clp protease ATP-binding subunit clpX-like, mitochondrial	23.85	13	69.181	29500000	30100000	355000	898000	1460000				1.03158	0.714286
CLTA	P09496	Clathrin light chain A	6.05	2	27.06	4170000	6050000							0.726316
CLTC	Q00610	Clathrin heavy chain 1	65.01	77	191.493	2520000000	2040000000	59400000	131000000	3010000000	2540000000	1420000000	2700000000	1.29474	0.803571	1.07273	0.791045
CLUH	O75153	Clustered mitochondria protein homolog	20.78	23	146.577	14500000	15300000			15100000	12900000		5140000	1		1.06364
CMPK1	P30085	UMP-CMP kinase	15.31	3	22.208	1530000						1480000	7060000				0.313433
CNBP	P62633	Cellular nucleic acid-binding protein	35.03	5	19.45	240000000	174000000	16800000	50200000	267000000	194000000	26000000	75300000	1.45263	0.607143	1.25455	0.522388
CNN2	Q99439	Calponin-2	15.53	3	33.675	16300000	7550000			14200000	11300000	4280000	6570000	2.27368		1.13636	0.970149
CNOT1	A5YKK6	CCR4-NOT transcription complex subunit 1	9.64	19	266.768			486000	1720000	6560000	5630000	304000	199000		0.5	1.06364	2.28358
CNOT10	Q9H9A5	CCR4-NOT transcription complex subunit 10	11.02	6	82.257	550000	745000					900000	996000	0.778947			1.34328
CNOT2	Q9NZN8	CCR4-NOT transcription complex subunit 2	5.56	2	59.7					1630000	1640000					0.9
CNP	P09543	2',3'-cyclic-nucleotide 3'-phosphodiesterase	27.55	9	47.549	3510000	2560000	2200000	4560000	16800000	19400000	13700000	21100000	1.44211	0.857143	0.790909	0.970149
COA7	Q96BR5	Cytochrome c oxidase assembly factor 7	24.24	3	25.692	10300000	22500000			1830000	2960000	2130000	2890000	0.484211		0.563636	1.10448
COG2	Q14746	Conserved oligomeric Golgi complex subunit 2	6.78	3	83.155			7540000	2190000						6.14286
COG3	Q96JB2	Conserved oligomeric Golgi complex subunit 3	2.9	2	94.036					1180000	1710000					0.627273
COMT	P21964	Catechol O-methyltransferase	60.52	9	30.018	47000000	58300000			54800000	30200000	10300000	23300000	0.852632		1.64545	0.656716
COPA	P53621	Coatomer subunit alpha	46.9	47	138.258	160000000	152000000	2730000	4590000	94900000	48600000	90400000	97000000	1.11579	1.07143	1.77273	1.38806
COPB1	P53618	Coatomer subunit beta	38.72	27	107.074	141000000	177000000	7170000	11200000	178000000	130000000	164000000	167000000	0.842105	1.14286	1.24545	1.46269
COPB2	P35606	Coatomer subunit beta'	43.49	29	102.422	138000000	187000000	4080000	5720000	169000000	167000000	121000000	207000000	0.778947	1.26786	0.918182	0.865672
COPE	O14579	Coatomer subunit epsilon	44.48	7	34.46	30600000	31800000			21000000	24900000	6520000	14100000	1.01053		0.763636	0.686567
COPG1	Q9Y678	Coatomer subunit gamma-1	50	30	97.655	124000000	149000000	57900000	130000000	216000000	209000000	160000000	208000000	0.873684	0.803571	0.936364	1.14925
COPS2	P61201	COP9 signalosome complex subunit 2	15.12	5	51.564	26800000	14800000			34000000	31800000	3450000	18600000	1.89474		0.972727	0.283582
COPS3	Q9UNS2	COP9 signalosome complex subunit 3	9.46	3	47.842	6460000	4280000			20700000	29300000	1600000	7280000	1.58947		0.645455	0.328358
COPS4	Q9BT78	COP9 signalosome complex subunit 4	31.28	10	46.24			596000	2130000	21000000	19000000		2820000		0.5	1
COPS5	Q92905	COP9 signalosome complex subunit 5	12.28	4	37.555					9480000	11200000					0.772727
COPS6	Q7L5N1	COP9 signalosome complex subunit 6	28.13	6	36.14	10100000	2320000			3410000	3840000		16300000	4.6		0.809091
COPS7A	Q9UBW8	COP9 signalosome complex subunit 7a	22.55	4	30.258					3240000	2290000					1.29091
COPZ1	P61923	Coatomer subunit zeta-1	24.29	3	20.185	10300000	7160000			10600000	14900000	6860000	9980000	1.50526		0.645455	1.02985
CORO1B	Q9BR76	Coronin-1B	36.81	14	54.2					11100000	16400000	6130000	34900000			0.618182	0.268657
CORO1C	Q9ULV4	Coronin-1C	12.45	5	53.215	11800000	9020000			19200000	12500000	3480000	11900000	1.37895		1.4	0.432836
COX11	Q9Y6N1	Cytochrome c oxidase assembly protein COX11, mitochondrial	12.32	2	31.41	3340000	6010000			1190000	1460000	2390000	1890000	0.589474		0.745455	1.89552
COX4I1	P13073	Cytochrome c oxidase subunit 4 isoform 1, mitochondrial	38.46	6	19.564	19300000	35900000			47600000	49700000	93600000	123000000	0.568421		0.872727	1.13433
COX7A2	P14406	Cytochrome c oxidase subunit 7A2, mitochondrial	56.63	3	9.39	16700000	20500000			46300000	44300000	16500000	20000000	0.852632		0.954545	1.23881
CPD	O75976	Carboxypeptidase D	1.81	2	152.835			441000	1480000						0.535714
CPNE1	Q99829	Copine-1	16.2	7	59.022	18000000	8760000			9670000	23100000		40000000	2.15789		0.381818
CPOX	P36551	Oxygen-dependent coproporphyrinogen-III oxidase, mitochondrial	19.6	7	50.12		1260000			1250000	5960000		3430000			0.190909
CPSF1	Q10570	Cleavage and polyadenylation specificity factor subunit 1	7.97	8	160.782	18200000	36800000			7340000	12400000	19700000	32200000	0.526316		0.536364	0.910448
CPSF2	Q9P2I0	Cleavage and polyadenylation specificity factor subunit 2	7.93	4	88.431	5620000	17400000		2380000	6400000	9170000	8210000	12900000	0.336842		0.636364	0.955224
CPSF3	Q9UKF6	Cleavage and polyadenylation specificity factor subunit 3	5.56	3	77.436	4240000	7990000			3870000	3330000			0.557895		1.05455
CPSF6	Q16630	Cleavage and polyadenylation specificity factor subunit 6	14.7	7	59.173	47900000	20600000	33000000	24300000	37600000	32800000	119000000	147000000	2.45263	2.42857	1.03636	1.20896
CPSF7	Q8N684	Cleavage and polyadenylation specificity factor subunit 7	7.64	3	52.018			2030000	1630000			8950000	7270000		2.21429		1.83582
CPT1A	P50416	Carnitine O-palmitoyltransferase 1, liver isoform	24.97	16	88.311	66600000	74300000	4050000	8290000	66900000	59100000	77800000	115000000	0.947368	0.875	1.02727	1.01493
CREBBP	Q92793	CREB-binding protein	9.13	7	265.182	902000	935000			7770000	2180000	2450000	20500000	1.01053		3.23636	0.179104
CSDE1	O75534	Cold shock domain-containing protein E1	28.82	22	88.829	49200000	13300000			184000000	220000000	171000000	297000000	3.88421		0.763636	0.850746
CSE1L	P55060	Exportin-2	43.67	36	110.346	193000000	298000000	32600000	72600000	129000000	127000000	140000000	184000000	0.684211	0.803571	0.927273	1.13433
CSNK2A1	P68400	Casein kinase II subunit alpha	28.9	9	45.115	6370000	4330000			9820000	8350000	2300000	3990000	1.54737		1.07273	0.865672
CSNK2A2	P19784	Casein kinase II subunit alpha'	7.14	2	41.187	7910000	7500000					4290000	3080000	1.11579			2.07463
CSPG4	Q6UVK1	Chondroitin sulfate proteoglycan 4	4.13	7	250.382	2310000	6620000						5800000	0.368421
CSRP1	P21291	Cysteine and glycine-rich protein 1	60.62	8	20.554	50800000	34400000		654000	48800000	33300000	4010000	36700000	1.55789		1.33636	0.164179
CSTF3	Q12996	Cleavage stimulation factor subunit 3	4.46	2	82.869					3270000	4570000	1330000	5980000			0.654545	0.328358
CTBP1	Q13363	C-terminal-binding protein 1	16.14	3	47.505					23500000	30700000		1400000			0.7
CTDP1	Q9Y5B0	RNA polymerase II subunit A C-terminal domain phosphatase	2.39	2	104.335	108000	346000							0.326316
CTNNA1	P35221	Catenin alpha-1	15.34	9	100.009	22000000	17800000	2350000	8140000	19600000	16900000	22900000	23800000	1.30526	0.517857	1.05455	1.43284
CTNNB1	P35222	Catenin beta-1	12.68	7	85.442	2450000	3150000			2330000	1930000			0.821053		1.09091
CTNND1	O60716	Catenin delta-1	17.87	13	108.103			637000	839000	9680000	9860000		1480000		1.35714	0.890909
CTPS1	P17812	CTP synthase 1	43.15	19	66.648	215000000	251000000			187000000	136000000	192000000	185000000	0.905263		1.25455	1.55224
CTR9	Q6PD62	RNA polymerase-associated protein CTR9 homolog	4.43	3	133.42					196000	117000	195000	172000			1.52727	1.68657
CTSB	P07858	Cathepsin B	14.75	4	37.797	1920000	3090000					3240000	2680000	0.652632			1.80597
CTTN	Q14247	Src substrate cortactin	42.55	20	61.549	31300000	44300000	5990000	12900000	19400000	23300000	16500000	34100000	0.747368	0.821429	0.754545	0.716418
CUL1	Q13616	Cullin-1	17.53	11	89.622	6530000	8300000	9290000	17100000	7440000	5770000	9970000	16400000	0.831579	0.964286	1.17273	0.910448
CUL2	Q13617	Cullin-2	23.36	13	86.927	7540000	10400000			4090000	5370000	7330000	10500000	0.768421		0.690909	1.04478
CUL3	Q13618	Cullin-3	18.1	11	88.873			5110000	9260000			9270000	75100000		0.982143		0.179104
CUL4A	Q13619	Cullin-4A	19.63	6	87.624			10300000	8920000						2.05357
CUL4B	Q13620	Cullin-4B	24.32	12	103.916	23900000	22800000	2670000	4250000	26000000	21500000	32700000	40300000	1.10526	1.125	1.1	1.20896
CUX1	Q13948	Protein CASP	3.39	2	77.408			1500000	1090000	1840000	1920000				2.44643	0.872727
CWF19L1	Q69YN2	CWF19-like protein 1	8.36	4	60.581	5070000	7410000							0.715789
CYC1	P08574	Cytochrome c1, heme protein, mitochondrial	27.08	6	35.399	68300000	98000000			90900000	83600000	52400000	67600000	0.736842		0.990909	1.16418
CYFIP1	Q7L576	Cytoplasmic FMR1-interacting protein 1	17.16	11	145.089	26200000	28100000	3300000	5310000	22600000	22400000	13500000	13800000	0.978947	1.10714	0.918182	1.46269
CYP4F22	Q6NT55	Cytochrome P450 4F22	5.08	2	61.918			1600000	1020000						2.82143
DAP3	P51398	28S ribosomal protein S29, mitochondrial	18.09	5	45.538	9960000	14100000			5400000	3780000	3300000	3940000	0.747368		1.3	1.25373
DARS	P14868	Aspartate--tRNA ligase, cytoplasmic	56.89	26	57.1	206000000	189000000	9220000	25000000	97700000	86000000	81900000	148000000	1.14737	0.660714	1.03636	0.820896
DARS2	Q6PI48	Aspartate--tRNA ligase, mitochondrial	2.79	2	73.516			1670000	5600000						0.535714
DBN1	Q16643	Drebrin	16.02	7	71.385	5780000	31400000	233000	161000			89300000	21200000	0.189474	2.58929		6.28358
DBT	P11182	Lipoamide acyltransferase component of branched-chain alpha-keto acid dehydrogenase complex, mitochondrial	53.73	21	53.453		18800000	151000000	586000000			226000000	88900000		0.464286		3.79104
DCK	P27707	Deoxycytidine kinase	10.77	3	30.499			3100000	7020000						0.785714
DCTN1	Q14203	Dynactin subunit 1	22.93	22	141.607			7890000	17600000		1900000	4690000	8820000		0.803571		0.791045
DCTN4	Q9UJW0	Dynactin subunit 4	8.26	3	52.304			1230000	706000						3.10714
DDB1	Q16531	DNA damage-binding protein 1	12.54	10	126.887	3480000	5780000					6250000	8320000	0.631579			1.1194
DDOST	P39656	Dolichyl-diphosphooligosaccharide--protein glycosyltransferase 48 kDa subunit	42.76	12	50.769	22900000	34600000			154000000	102000000	54300000	77700000	0.694737		1.38182	1.04478
DDX1	Q92499	ATP-dependent RNA helicase DDX1	38.38	21	82.38	59700000	58100000			88100000	53900000	32400000	48500000	1.08421		1.48182	1
DDX17	Q92841	Probable ATP-dependent RNA helicase DDX17	45.4	21	80.222	416000000	173000000	9770000	18400000	406000000	175000000	49500000	57600000	2.52632	0.946429	2.10909	1.28358
DDX18	Q9NVP1	ATP-dependent RNA helicase DDX18	7.01	4	75.359	13300000	8110000			7090000				1.71579
DDX19A	Q9NUU7	ATP-dependent RNA helicase DDX19A	45.4	18	53.941	97800000	127000000	44400000	59400000	147000000	238000000	108000000	222000000	0.810526	1.33929	0.563636	0.731343
DDX21	Q9NR30	Nucleolar RNA helicase 2	31.16	17	87.29	234000000	65800000	1300000	1310000	1150000000	48300000			3.74737	1.76786	21.6364
DDX24	Q9GZR7	ATP-dependent RNA helicase DDX24	4.66	4	96.271	9140000	2780000			4120000				3.46316
DDX39A	O00148	ATP-dependent RNA helicase DDX39A	55.27	8	49.098	883000000	486000000			1110000000	1390000000	398000000	1340000000	1.91579		0.727273	0.447761
DDX39B	Q13838	Spliceosome RNA helicase DDX39B	39.02	4	48.96	14400000	15700000			6130000	4780000		1590000	0.968421		1.16364
DDX3X	O00571	ATP-dependent RNA helicase DDX3X	30.36	17	73.198	149000000	38300000	5300000	6430000	117000000	21900000	19400000	17900000	4.09474	1.46429	4.82727	1.61194
DDX46	Q7L014	Probable ATP-dependent RNA helicase DDX46	4.07	4	117.29			2880000	2970000	6090000	2290000				1.73214	2.41818
DDX5	P17844	Probable ATP-dependent RNA helicase DDX5	42.02	18	69.105	204000000	51700000			241000000	55900000	5260000	3850000	4.15789		3.90909	2.04478
DDX6	P26196	Probable ATP-dependent RNA helicase DDX6	24.22	7	54.382	33600000	35300000			34100000	45700000	12800000	37200000	1		0.681818	0.507463
DEK	P35659	Protein DEK	22.93	8	42.648	361000000	179000000	122000000	51800000	85200000	31300000	318000000	219000000	2.12632	4.17857	2.47273	2.16418
DFFA	O00273	DNA fragmentation factor subunit alpha	36.86	10	36.5	13500000	4210000			4270000	7700000		12600000	3.36842		0.5
DHCR24	Q15392	Delta(24)-sterol reductase	5.81	3	60.062	7960000	9510000			12400000	8290000	7670000	8270000	0.884211		1.35455	1.38806
DHCR7	Q9UBM7	7-dehydrocholesterol reductase	10.95	4	54.454	18000000	11700000					13900000	9380000	1.62105			2.20896
DHX15	O43143	Pre-mRNA-splicing factor ATP-dependent RNA helicase DHX15	23.9	16	90.875	70700000	16500000			114000000	32200000	9520000	20400000	4.51579		3.23636	0.701493
DHX36	Q9H2U1	ATP-dependent RNA helicase DHX36	3.57	3	114.688			1610000	4970000						0.571429
DHX9	Q08211	ATP-dependent RNA helicase A	41.73	42	140.869	1110000000	531000000	14400000	20300000	1010000000	353000000	261000000	216000000	2.2	1.26786	2.6	1.80597
DIAPH1	O60610	Protein diaphanous homolog 1	18.24	19	141.258	5100000	3890000	450000	1240000	12300000	6040000	4440000	7720000	1.37895	0.642857	1.84545	0.865672
DICER1	Q9UPY3	Endoribonuclease Dicer	2.19	3	218.542	2320000	2140000							1.14737
DIS3	Q9Y2L1	Exosome complex exonuclease RRP44	25.37	20	108.934	1930000	2800000	3150000	7420000	4880000	3360000	19600000	20600000	0.726316	0.75	1.31818	1.41791
DKC1	O60832	H/ACA ribonucleoprotein complex subunit 4	23.93	9	57.638	45200000	8080000			32600000	9270000			5.89474		3.2
DLAT	P10515	Dihydrolipoyllysine-residue acetyltransferase component of pyruvate dehydrogenase complex, mitochondrial	48.07	23	68.953	282000000	3060000000	345000000	953000000	124000000	92700000	1910000000	746000000	0.0947368	0.642857	1.21818	3.80597
DLD	P09622	Dihydrolipoyl dehydrogenase, mitochondrial	51.47	19	54.143	122000000	345000000	62700000	102000000	202000000	227000000	439000000	441000000	0.378947	1.10714	0.809091	1.49254
DLST	P36957	Dihydrolipoyllysine-residue succinyltransferase component of 2-oxoglutarate dehydrogenase complex, mitochondrial	54.75	16	48.724	584000000	2780000000	876000000	1640000000	503000000	650000000	2760000000	2090000000	0.221053	0.964286	0.7	1.97015
DNAJA1	P31689	DnaJ homolog subfamily A member 1	58.69	17	44.839	250000000	436000000	31800000	39200000	305000000	338000000	531000000	640000000	0.6	1.44643	0.818182	1.23881
DNAJA2	O60884	DnaJ homolog subfamily A member 2	53.4	14	45.717	314000000	547000000	206000000	327000000	336000000	390000000	706000000	762000000	0.6	1.125	0.781818	1.38806
DNAJA3	Q96EY1	DnaJ homolog subfamily A member 3, mitochondrial	6.67	2	52.456					6250000	4470000	11300000	10800000			1.27273	1.56716
DNAJB1	P25685	DnaJ homolog subfamily B member 1	19.41	4	38.02	27600000	6250000							4.64211
DNAJB11	Q9UBS4	DnaJ homolog subfamily B member 11	34.64	14	40.489	294000000	366000000	27400000	28500000	192000000	437000000	476000000	843000000	0.842105	1.71429	0.4	0.850746
DNAJC10	Q8IXB1	DnaJ homolog subfamily C member 10	9.58	7	91.021	11800000	13700000	6090000	9440000	12400000	10500000	4680000	4220000	0.905263	1.16071	1.08182	1.65672
DNAJC21	Q5F1R6	DnaJ homolog subfamily C member 21	7.34	3	61.989	1440000	3080000							0.494737
DNAJC7	Q99615	DnaJ homolog subfamily C member 7	23.28	11	56.405			1470000	2510000	17000000	9840000	11500000	11400000		1.05357	1.56364	1.50746
DNAJC9	Q8WXX5	DnaJ homolog subfamily C member 9	22.69	5	29.891	8400000	5410000			17800000	6040000	15600000	2640000	1.63158		2.68182	8.83582
DNM1L	O00429	Dynamin-1-like protein	39.95	20	81.826	5350000	7030000			3880000	4120000	3150000	4010000	0.8		0.854545	1.1791
DNM2	P50570	Dynamin-2	18.05	6	98.003	35300000	31900000	3950000	4990000	26400000	12700000	3120000	2490000	1.16842	1.41071	1.89091	1.86567
DNMBP	Q6XZF7	Dynamin-binding protein	3.11	3	177.236	546000	612000			392000	395000	509000	560000	0.936842		0.9	1.35821
DNPEP	Q9ULA0	Aspartyl aminopeptidase	23.16	8	52.395	1360000	2440000							0.589474
DOCK7	Q96N67	Dedicator of cytokinesis protein 7	4.07	6	242.407			1550000	2200000				3000000		1.25
DOPEY2	Q9Y3R5	Protein dopey-2	1.31	2	258.068	319000	314000							1.07368
DPF2	Q92785	Zinc finger protein ubi-d4	31.97	9	44.127	2240000	5120000							0.463158
DPP9	Q86TI2	Dipeptidyl peptidase 9	3.48	3	98.201				2650000			1990000	12900000				0.238806
DPYSL2	Q16555	Dihydropyrimidinase-related protein 2	55.59	16	62.255	36100000	401000000			124000000	164000000	3910000	37900000	0.0947368		0.690909	0.149254
DPYSL3	Q14195	Dihydropyrimidinase-related protein 3	32.46	9	61.924	11400000	4980000			9110000	29500000		13300000	2.41053		0.281818
DRG1	Q9Y295	Developmentally-regulated GTP-binding protein 1	15.53	4	40.517	13800000	5670000			7730000	7620000			2.55789		0.918182
DSG2	Q14126	Desmoglein-2	2.33	2	122.218			218000	1240000						0.321429
DSTN	P60981	Destrin	59.39	8	18.493	75700000	19700000			141000000	122000000		19700000	4.04211		1.05455
DTYMK	P23919	Thymidylate kinase	64.62	12	23.804			2880000	2170000	18800000	22900000	95200000	97700000		2.375	0.745455	1.44776
DVL2	O14641	Segment polarity protein dishevelled homolog DVL-2	3.8	2	78.899			1310000	2370000			310000	194000		1		2.38806
DYNC1H1	Q14204	Cytoplasmic dynein 1 heavy chain 1	45.78	178	532.072	1720000000	1520000000	106000000	153000000	1370000000	601000000	842000000	551000000	1.18947	1.23214	2.06364	2.28358
DYNC1I2	Q13409	Cytoplasmic dynein 1 intermediate chain 2	27.12	10	71.412		8960000	1360000	8720000	19100000	34000000	2990000	5870000		0.285714	0.509091	0.761194
DYNC1LI1	Q9Y6G9	Cytoplasmic dynein 1 light intermediate chain 1	36.9	11	56.544	18400000	30100000		105000	23500000	42900000	13600000	19500000	0.642105		0.5	1.04478
DYNC1LI2	O43237	Cytoplasmic dynein 1 light intermediate chain 2	39.43	10	54.066	56700000	120000000	20400000	45100000	72300000	87200000	58700000	105000000	0.494737	0.803571	0.754545	0.835821
DYNLL1	P63167	Dynein light chain 1, cytoplasmic	49.44	3	10.359	61900000	63200000			80000000	83900000	35500000	88600000	1.03158		0.863636	0.597015
DYNLRB1	Q9NP97	Dynein light chain roadblock-type 1	29.17	2	10.915	6030000	24600000							0.263158
DYNLT1	P63172	Dynein light chain Tctex-type 1	30.09	2	12.444	60500000	134000000			36600000	36400000	62100000	61100000	0.473684		0.909091	1.52239
EARS2	Q5JPH6	Probable glutamate--tRNA ligase, mitochondrial	6.69	3	58.652			4130000	5350000						1.375
ECHDC1	Q9NTX5	Ethylmalonyl-CoA decarboxylase	35.5	8	33.677	12700000	15800000			15700000	17100000	14900000	16100000	0.842105		0.836364	1.37313
ECHS1	P30084	Enoyl-CoA hydratase, mitochondrial	48.62	12	31.367	125000000	225000000	7380000	22300000	104000000	166000000	81000000	223000000	0.589474	0.589286	0.572727	0.537313
EDC3	Q96F86	Enhancer of mRNA-decapping protein 3	9.45	4	56.042	3850000	5570000	6580000	12500000			1620000	2010000	0.726316	0.946429		1.20896
EDC4	Q6P2E9	Enhancer of mRNA-decapping protein 4	11.21	10	151.567	151000000	25400000	738000	29800000	6810000	3980000	14600000	7700000	6.25263	0.0357143	1.55455	2.8209
EEA1	Q15075	Early endosome antigen 1	9.07	9	162.367					1800000	1790000					0.909091
EEF1A1	P68104	Elongation factor 1-alpha 1	75.11	13	50.109	19900000000	27800000000	5570000000	8580000000	18000000000	25800000000	31300000000	46000000000	0.757895	1.16071	0.636364	1.01493
EEF1A2	Q05639	Elongation factor 1-alpha 2	47.08	5	50.438	8260000	11000000	1970000	1300000					0.8	2.71429
EEF1B2	P24534	Elongation factor 1-beta	31.56	4	24.748	99800000	93900000			46300000	53800000	36400000	82000000	1.11579		0.781818	0.656716
EEF1D	P29692	Elongation factor 1-delta	37.01	7	31.103	64600000	47600000			47900000	62300000	31200000	96500000	1.43158		0.7	0.477612
EEF1E1	O43324	Eukaryotic translation elongation factor 1 epsilon-1	31.03	4	19.798	42100000	56400000			43700000	43400000	66000000	46400000	0.789474		0.918182	2.1194
EEF1G	P26641	Elongation factor 1-gamma	57.21	20	50.087	261000000	275000000	48900000	87200000	367000000	429000000	174000000	392000000	1	1	0.781818	0.656716
EEF2	P13639	Elongation factor 2	73.78	47	95.277	5650000000	6550000000	855000000	1840000000	6310000000	8540000000	5080000000	12800000000	0.905263	0.821429	0.672727	0.597015
EFTUD2	Q15029	116 kDa U5 small nuclear ribonucleoprotein component	31.28	22	109.366	152000000	149000000	7090000	3040000	210000000	105000000	45800000	65500000	1.07368	4.16071	1.80909	1.04478
EGFLAM	Q63HQ2	Pikachurin	1.28	2	111.2	6190000	12100000					3570000	9230000	0.536842			0.58209
EGFR	P00533	Epidermal growth factor receptor	9.17	10	134.19	27300000	58300000	6770000	15100000	13700000	18500000	18300000	23300000	0.494737	0.803571	0.672727	1.1791
EHD1	Q9H4M9	EH domain-containing protein 1	45.69	15	60.589	5930000	4300000	1480000	4240000	8670000	5750000	6100000	11600000	1.45263	0.625	1.37273	0.791045
EHD4	Q9H223	EH domain-containing protein 4	36.41	16	61.137	16500000	26100000	10400000	7590000	30400000	45000000	76400000	63800000	0.663158	2.44643	0.618182	1.79104
EIF2A	Q9BY44	Eukaryotic translation initiation factor 2A	38.97	15	64.949	30400000	11100000			12900000	1500000		8330000	2.87368		7.82727
EIF2B2	P49770	Translation initiation factor eIF-2B subunit beta	15.67	4	38.965	12300000	15600000	1470000	2410000			14800000	6840000	0.831579	1.08929		3.23881
EIF2B3	Q9NR50	Translation initiation factor eIF-2B subunit gamma	23.23	8	50.208	12200000	26300000	1250000	3400000	3950000	5060000	16800000	18300000	0.484211	0.660714	0.709091	1.37313
EIF2B4	Q9UI10	Translation initiation factor eIF-2B subunit delta	19.69	7	57.521			3610000	5270000			5850000	5560000		1.23214		1.56716
EIF2B5	Q13144	Translation initiation factor eIF-2B subunit epsilon	13.31	8	80.329	16900000	27400000			16200000	8680000			0.652632		1.69091
EIF2D	P41214	Eukaryotic translation initiation factor 2D	4.45	2	64.666	2170000	1070000							2.13684
EIF2S1	P05198	Eukaryotic translation initiation factor 2 subunit 1	49.84	15	36.089	109000000	50100000	1260000	8110000	114000000	63700000	13600000	48400000	2.29474	0.285714	1.62727	0.41791
EIF2S2	P20042	Eukaryotic translation initiation factor 2 subunit 2	23.72	7	38.364	7240000	4920000			7140000	4840000			1.54737		1.34545
EIF2S3	P41091	Eukaryotic translation initiation factor 2 subunit 3	38.14	13	51.077	65700000	36900000	1780000	6070000	36200000	28800000		481000	1.87368	0.517857	1.14545
EIF3A	Q14152	Eukaryotic translation initiation factor 3 subunit A	34.66	44	166.468	307000000	386000000	1520000		272000000	291000000	224000000	303000000	0.842105		0.845455	1.10448
EIF3B	P55884	Eukaryotic translation initiation factor 3 subunit B	47.3	26	92.424	120000000	146000000	3730000	7140000	80100000	69500000	89900000	137000000	0.863158	0.928571	1.04545	0.970149
EIF3C	Q99613	Eukaryotic translation initiation factor 3 subunit C	37.57	26	105.278	185000000	175000000	233000	6250000	219000000	176000000	51100000	141000000	1.10526	0.0714286	1.12727	0.537313
EIF3D	O15371	Eukaryotic translation initiation factor 3 subunit D	40.88	16	63.932	171000000	143000000	3360000	5090000	153000000	104000000	126000000	163000000	1.26316	1.17857	1.32727	1.14925
EIF3E	P60228	Eukaryotic translation initiation factor 3 subunit E	48.31	18	52.187	128000000	148000000	11700000	23700000	137000000	124000000	149000000	204000000	0.915789	0.875	1	1.08955
EIF3F	O00303	Eukaryotic translation initiation factor 3 subunit F	35.85	11	37.54	43200000	68100000	44900000	79900000	87600000	76700000	32500000	42300000	0.663158	1	1.03636	1.14925
EIF3G	O75821	Eukaryotic translation initiation factor 3 subunit G	36.56	10	35.589	48500000	67200000	21600000	42300000	24500000	26900000	6750000	7540000	0.757895	0.910714	0.827273	1.34328
EIF3H	O15372	Eukaryotic translation initiation factor 3 subunit H	57.67	18	39.905	118000000	133000000	92600000	187000000	131000000	152000000	67200000	140000000	0.936842	0.892857	0.781818	0.716418
EIF3I	Q13347	Eukaryotic translation initiation factor 3 subunit I	64.92	15	36.479	151000000	121000000	2910000	6050000	82300000	75100000	80900000	136000000	1.31579	0.857143	1	0.895522
EIF3J	O75822	Eukaryotic translation initiation factor 3 subunit J	24.42	5	29.045					23800000	17300000		5840000			1.24545
EIF3K	Q9UBQ5	Eukaryotic translation initiation factor 3 subunit K	25.23	4	25.043					42700000	59400000	1560000	21200000			0.654545	0.104478
EIF3L	Q9Y262	Eukaryotic translation initiation factor 3 subunit L	53.9	26	66.684	202000000	221000000	42900000	66200000	160000000	133000000	161000000	260000000	0.968421	1.16071	1.09091	0.925373
EIF3M	Q7L2H7	Eukaryotic translation initiation factor 3 subunit M	37.43	10	42.476	30200000	35800000			19700000	15800000	7000000	22500000	0.884211		1.12727	0.462687
EIF4A1	P60842	Eukaryotic initiation factor 4A-I	67	22	46.125	2780000000	3200000000	296000000	695000000	3050000000	4050000000	2000000000	5640000000	0.915789	0.767857	0.681818	0.522388
EIF4A3	P38919	Eukaryotic initiation factor 4A-III	55.96	16	46.841	228000000	86900000	7840000	12700000	440000000	623000000	53900000	476000000	2.75789	1.10714	0.645455	0.164179
EIF4B	P23588	Eukaryotic translation initiation factor 4B	7.53	3	69.11			340000	385000						1.57143
EIF4E2	O60573	Eukaryotic translation initiation factor 4E type 2	20.41	3	28.344	1200000	2520000			2590000	2480000	1850000	2810000	0.505263		0.954545	0.985075
EIF4G1	Q04637	Eukaryotic translation initiation factor 4 gamma 1	22.01	24	175.382	59300000	28400000	9640000	12800000	78700000	67600000	21900000	59700000	2.2	1.33929	1.05455	0.552239
EIF4G2	P78344	Eukaryotic translation initiation factor 4 gamma 2	28.67	18	102.297	24200000	13100000	7600000	8740000	45100000	29000000	1570000	4160000	1.94737	1.55357	1.41818	0.567164
EIF4G3	O43432	Eukaryotic translation initiation factor 4 gamma 3	6.44	3	176.542					2350000	2200000					0.972727
EIF5A	P63241	Eukaryotic translation initiation factor 5A-1	70.13	10	16.821	237000000	70000000			368000000	281000000	18400000	174000000	3.55789		1.19091	0.164179
EIF5B	O60841	Eukaryotic translation initiation factor 5B	13.52	13	138.742	6910000	5640000	2290000	3890000	16300000	6750000			1.29474	1.05357	2.2
EIF6	P56537	Eukaryotic translation initiation factor 6	42.86	6	26.582	48600000	29200000			168000000	158000000	8660000	49500000	1.75789		0.963636	0.268657
ELAC2	Q9BQ52	Zinc phosphodiesterase ELAC protein 2	15.5	10	92.16	15300000	19000000			15700000	14600000	9930000	22100000	0.852632		0.981818	0.671642
ELAVL1	Q15717	ELAV-like protein 1	20.25	6	36.069	33700000	17000000	7540000	11200000	19100000	17900000			2.08421	1.19643	0.972727
ELMO2	Q96JJ3	Engulfment and cell motility protein 2	9.44	5	82.562			901000	1650000						0.982143
ELOB	Q15370	Transcription elongation factor B polypeptide 2	27.12	2	13.125	9510000	12800000					8780000	13400000	0.789474			0.985075
ELOC	Q15369	Transcription elongation factor B polypeptide 1	41.07	3	12.465	8760000	18400000			18400000	21700000	16400000	23200000	0.505263		0.772727	1.0597
EMC3	Q9P0I2	ER membrane protein complex subunit 3	9.96	2	29.932	3820000						3830000	3390000				1.68657
EMD	P50402	Emerin	37.4	8	28.976	60700000	75400000	16400000	26500000	16700000	12100000	49500000	78100000	0.852632	1.10714	1.25455	0.940299
ENO1	P06733	Alpha-enolase	51.38	18	47.139	123000000	85700000			151000000	91900000	31000000	107000000	1.50526		1.49091	0.432836
EP300	Q09472	Histone acetyltransferase p300	9.94	12	263.99	24500000	27400000	8090000	10100000	42100000	72800000	59700000	160000000	0.936842	1.42857	0.527273	0.552239
EPB41L2	O43491	Band 4.1-like protein 2	19.2	13	112.519	14000000	22500000	1630000	8000000	15500000	23900000	14100000	19000000	0.652632	0.357143	0.590909	1.10448
EPHA2	P29317	Ephrin type-A receptor 2	14.86	10	108.197	5310000	5150000			4210000	3980000			1.08421		0.963636
EPHB2	P29323	Ephrin type-B receptor 2	4.45	2	117.417	843000	1240000			606000	895000			0.715789		0.618182
EPRS	P07814	Bifunctional glutamate/proline--tRNA ligase	49.14	55	170.483	282000000	315000000	23700000	44600000	218000000	177000000	185000000	193000000	0.947368	0.946429	1.11818	1.43284
ERAP1	Q9NZ08	Endoplasmic reticulum aminopeptidase 1	7.23	6	107.166	3460000	6000000			19100000	8790000	3300000	8450000	0.610526		1.97273	0.58209
ERCC4	Q92889	DNA repair endonuclease XPF	1.42	2	104.42	695000	1230000							0.6
ERGIC3	Q9Y282	Endoplasmic reticulum-Golgi intermediate compartment protein 3	6.79	3	43.194			1480000	2980000			3730000	4980000		0.892857		1.1194
ERH	P84090	Enhancer of rudimentary homolog	26.92	2	12.251	1430000		1090000	1690000	12200000	2570000				1.14286	4.30909
ESYT1	Q9BSJ8	Extended synaptotagmin-1	14.95	12	122.78	4540000	8010000							0.6
ESYT2	A0FGR8	Extended synaptotagmin-2	4.78	4	102.294			588000	1920000						0.553571
ETFA	P13804	Electron transfer flavoprotein subunit alpha, mitochondrial	61.26	14	35.058	299000000	458000000	12800000	32800000	268000000	336000000	274000000	420000000	0.684211	0.696429	0.727273	0.970149
ETFB	P38117	Electron transfer flavoprotein subunit beta	56.86	13	27.826	253000000	233000000	15100000	23200000	266000000	421000000	146000000	444000000	1.14737	1.16071	0.572727	0.492537
EWSR1	Q01844	RNA-binding protein EWS	6.4	3	68.436	2750000				36200000	14600000	3300000	5840000			2.26364	0.850746
EXOC4	Q96A65	Exocyst complex component 4	13.04	10	110.429	7330000	10200000	306000	629000	5890000	4180000	4780000	3660000	0.757895	0.875	1.28182	1.95522
EXOC5	O00471	Exocyst complex component 5	2.68	2	81.801					2070000	2330000					0.809091
EXOSC2	Q13868	Exosome complex component RRP4	11.95	2	32.768	3630000	1900000							2.01053
EXOSC3	Q9NQT5	Exosome complex component RRP40	12.73	2	29.553	11900000	4470000			25800000	13600000			2.8		1.72727
EXOSC4	Q9NPD3	Exosome complex component RRP41	10.61	2	26.366					2630000	4620000		4600000			0.518182
EXOSC8	Q96B26	Exosome complex component RRP43	13.77	2	30.02							2870000	5780000				0.746269
F2	P00734	Prothrombin	11.58	7	69.992		180000000		7600000	1540000	250000000	5340000	430000000			0.00909091	0.0149254
FAF2	Q96CS3	FAS-associated factor 2	42.92	13	52.591	62200000	103000000			116000000	96300000	103000000	177000000	0.642105		1.1	0.865672
FAHD2B	Q6P2I3	Fumarylacetoacetate hydrolase domain-containing protein 2B	11.15	3	34.591					4110000	5090000		3620000			0.736364
FAM120A	Q9NZB2	Constitutive coactivator of PPAR-gamma-like protein 1	6.8	5	121.811	9490000	4810000			8940000	1650000	464000		2.08421		4.94545
FAM129B	Q96TA1	Niban-like protein 1	22.39	14	84.085	12500000	19600000			4790000	3250000		1270000	0.673684		1.33636
FAM160B1	Q5W0V3	Protein FAM160B1	2.48	2	86.503	1340000	1650000							0.863158
FAM175B	Q15018	BRISC complex subunit Abro1	10.6	4	46.872	10100000	16900000			7540000	10900000	7730000	16800000	0.631579		0.627273	0.686567
FAM98B	Q52LJ0	Protein FAM98B	28.79	6	37.167	3990000	14500000			18100000	16900000	1510000	3640000	0.294737		0.972727	0.61194
FARSA	Q9Y285	Phenylalanine--tRNA ligase alpha subunit	48.23	18	57.528	71300000	66200000		179000	159000000	165000000	62800000	118000000	1.13684		0.881818	0.791045
FARSB	Q9NSD9	Phenylalanine--tRNA ligase beta subunit	55.18	27	66.074	520000000	873000000	53400000	106000000	455000000	635000000	595000000	978000000	0.631579	0.892857	0.654545	0.910448
FASN	P49327	Fatty acid synthase	70.41	116	273.254	6840000000	7360000000	340000000	652000000	6960000000	7650000000	5020000000	9540000000	0.978947	0.928571	0.827273	0.791045
FBL	P22087	rRNA 2'-O-methyltransferase fibrillarin	49.84	11	33.763	99400000	74700000			230000000	70000000	49600000	26600000	1.4		2.99091	2.79104
FECH	P22830	Ferrochelatase, mitochondrial	20.33	7	47.832	2640000	3290000	1430000	1670000	2270000		2730000	7170000	0.842105	1.53571		0.567164
FERMT2	Q96AC1	Fermitin family homolog 2	37.79	20	77.811	135000000	139000000	23500000	26400000	177000000	151000000	62900000	87600000	1.02105	1.58929	1.07273	1.07463
FH	P07954	Fumarate hydratase, mitochondrial	43.14	15	54.602	94600000	282000000	4200000	17200000	84400000	123000000	68000000	148000000	0.357895	0.428571	0.618182	0.686567
FHL1	Q13642	Four and a half LIM domains protein 1	42.11	11	36.239	777000000	623000000	14700000	39100000	621000000	374000000	262000000	525000000	1.31579	0.678571	1.50909	0.746269
FHL2	Q14192	Four and a half LIM domains protein 2	46.95	11	32.171	12500000	5530000			3420000		21600000	3340000	2.38947			9.65672
FHL3	Q13643	Four and a half LIM domains protein 3	22.5	5	31.171	6030000	4110000	4100000	4680000			3420000	798000	1.54737	1.57143		6.38806
FIP1L1	Q6UN15	Pre-mRNA 3'-end-processing factor FIP1	3.54	2	66.487			801000	1350000						1.05357
FIS1	Q9Y3D6	Mitochondrial fission 1 protein	17.76	2	16.927	1870000	4780000					2920000	3030000	0.410526			1.43284
FKBP10	Q96AY3	Peptidyl-prolyl cis-trans isomerase FKBP10	4.98	2	64.204	2650000	10800000							0.263158
FKBP15	Q5T1M5	FK506-binding protein 15	3.61	3	133.547			1290000	2210000						1.05357
FKBP4	Q02790	Peptidyl-prolyl cis-trans isomerase FKBP4	7.84	2	51.772	1350000	1090000			842000	634000			1.29474		1.20909
FKBP5	Q13451	Peptidyl-prolyl cis-trans isomerase FKBP5	15.54	6	51.18					3570000	5740000		3680000			0.563636
FKBP8	Q14318	Peptidyl-prolyl cis-trans isomerase FKBP8	7.28	2	44.534	1350000				6280000	4440000					1.28182
FLII	Q13045	Protein flightless-1 homolog	22.85	25	144.659	87100000	58800000	7520000	8710000	81300000	45800000	14300000	22000000	1.55789	1.53571	1.60909	0.970149
FLNA	P21333	Filamin-A	72.23	116	280.564	22300000000	19500000000	1360000000	3160000000	19300000000	23100000000	8020000000	28800000000	1.2	0.767857	0.763636	0.41791
FLNB	O75369	Filamin-B	58.49	97	277.99	1130000000	1040000000	49500000	124000000	1570000000	1990000000	465000000	1830000000	1.13684	0.714286	0.718182	0.38806
FLNC	Q14315	Filamin-C	40.15	70	290.841	53600000	64700000	14700000	44000000	198000000	66200000	36000000	74600000	0.873684	0.607143	2.71818	0.716418
FN1	P02751	Fibronectin	5.41	9	262.46		40400000			2200000	14600000					0.136364
FOXK1	P85037	Forkhead box protein K1	22.24	10	75.411			284000	208000						2.42857
FOXP1	Q9H334	Forkhead box protein P1	3.84	2	75.27			2080000	2710000						1.375
FRMD6	Q96NE9	FERM domain-containing protein 6	6.75	2	71.998							556000	421000				1.97015
FSCN1	Q16658	Fascin	38.95	15	54.496	20200000	8670000	1240000	503000	20800000	15200000	1580000	13200000	2.45263	4.41071	1.23636	0.179104
FUS	P35637	RNA-binding protein FUS	15.4	4	53.394	341000000	167000000	16800000	27300000	365000000	89900000	149000000	69400000	2.14737	1.10714	3.69091	3.19403
FXR1	P51114	Fragile X mental retardation syndrome-related protein 1	17.87	7	69.678	7430000				6000000	2480000		1920000			2.2
FXR2	P51116	Fragile X mental retardation syndrome-related protein 2	20.36	9	74.178	46100000	15100000	824000	769000	78800000	27400000			3.21053	1.91071	2.61818
FYCO1	Q9BQS8	FYVE and coiled-coil domain-containing protein 1	8.46	9	166.879	13000000	20200000	1900000	5340000	14500000	25300000	12800000	29700000	0.684211	0.642857	0.518182	0.641791
G3BP1	Q13283	Ras GTPase-activating protein-binding protein 1	38.63	11	52.132	103000000	111000000	445000	990000	84600000	56000000	60500000	84700000	0.978947	0.803571	1.37273	1.07463
G3BP2	Q9UN86	Ras GTPase-activating protein-binding protein 2	13.69	4	54.088	20200000	19400000			18000000	12900000	12200000	15200000	1.09474		1.26364	1.19403
G6PD	P11413	Glucose-6-phosphate 1-dehydrogenase	56.5	25	59.219	519000000	298000000	22500000	20800000	634000000	913000000	249000000	928000000	1.83158	1.92857	0.636364	0.402985
GALK1	P51570	Galactokinase	22.96	7	42.246					1880000	2070000					0.818182
GALK2	Q01415	N-acetylgalactosamine kinase	27.73	8	50.346	1820000	5910000			10600000	16600000	7860000	18400000	0.326316		0.581818	0.641791
GANAB	Q14697	Neutral alpha-glucosidase AB	41.21	33	106.807	280000000	331000000	20900000	39300000	223000000	190000000	135000000	266000000	0.894737	0.946429	1.06364	0.761194
GAPDH	P04406	Glyceraldehyde-3-phosphate dehydrogenase	71.94	18	36.03	8980000000	4450000000	497000000	1010000000	16600000000	13300000000	3120000000	14700000000	2.12632	0.875	1.13636	0.313433
GAPVD1	Q14C86	GTPase-activating protein and VPS9 domain-containing protein 1	10.49	10	164.876			3450000	7760000			8880000	10300000		0.785714		1.29851
GARS	P41250	Glycine--tRNA ligase	42.49	26	83.113	46700000	24900000			123000000	189000000	6560000	84900000	1.97895		0.590909	0.119403
GART	P22102	Trifunctional purine biosynthetic protein adenosine-3	69.01	49	107.699	2130000000	4980000000	135000000	284000000	2250000000	3230000000	3680000000	4790000000	0.452632	0.839286	0.636364	1.14925
GATAD2B	Q8WXI9	Transcriptional repressor p66-beta	14.67	5	65.22			4680000	9130000	7740000	3940000	4290000	8630000		0.910714	1.78182	0.746269
GBE1	Q04446	1,4-alpha-glucan-branching enzyme	16.67	10	80.423	19500000	21300000			14000000	8500000	9640000	10900000	0.957895		1.5	1.31343
GCLM	P48507	Glutamate--cysteine ligase regulatory subunit	34.31	7	30.708	28500000	75000000			40800000	70600000	24700000	47800000	0.4		0.527273	0.776119
GCN1	Q92616	Translational activator GCN1	33.55	71	292.572	168000000	218000000	28500000	50300000	108000000	82000000	177000000	198000000	0.810526	1.01786	1.19091	1.34328
GDF15	Q99988	Growth/differentiation factor 15	19.16	4	34.119					17000000		7860000	2280000				5.14925
GEMIN5	Q8TEQ6	Gem-associated protein 5	5.9	6	168.483	6540000	8750000					5250000	4210000	0.789474			1.86567
GFM2	Q969S9	Ribosome-releasing factor 2, mitochondrial	12.84	7	86.546	8810000	78900000					3010000	5230000	0.115789			0.865672
GFPT1	Q06210	Glutamine--fructose-6-phosphate aminotransferase [isomerizing] 1	40.92	20	78.756	32200000	46300000			46900000	51800000	29400000	42200000	0.736842		0.818182	1.04478
GFPT2	O94808	Glutamine--fructose-6-phosphate aminotransferase [isomerizing] 2	21.85	7	76.882					18300000	11200000	8460000	9100000			1.48182	1.38806
GIGYF2	Q6Y7W6	PERQ amino acid-rich with GYF domain-containing protein 2	10.78	9	149.978	15400000	33200000	3580000	7960000	966000		8000000	8440000	0.494737	0.803571		1.41791
GLG1	Q92896	Golgi apparatus protein 1	1.78	2	134.464			317000	1580000						0.357143
GLS	O94925	Glutaminase kidney isoform, mitochondrial	30.34	15	73.414	122000000	92700000			113000000	118000000	191000000	176000000	1.38947		0.872727	1.61194
GLUD1	P00367	Glutamate dehydrogenase 1, mitochondrial	28.49	12	61.359	64000000	36300000		373000	97400000	63100000		1080000	1.85263		1.4
GMDS	O60547	GDP-mannose 4,6 dehydratase	25.81	8	41.923	4320000	4580000	2970000	2320000	10000000	15800000	5840000	20300000	0.989474	2.28571	0.581818	0.432836
GMPPB	Q9Y5P6	Mannose-1-phosphate guanyltransferase beta	25.28	7	39.809	13000000	9180000			18900000	36700000	1920000	19100000	1.49474		0.463636	0.149254
GMPS	P49915	GMP synthase [glutamine-hydrolyzing]	25.54	12	76.667	27800000	36700000	335000	1890000	11200000	19600000	24200000	56200000	0.8	0.321429	0.518182	0.641791
GNA13	Q14344	Guanine nucleotide-binding protein subunit alpha-13	16.45	4	44.022	13200000	18600000			8390000	4050000	22600000	35600000	0.747368		1.88182	0.955224
GNAI3	P08754	Guanine nucleotide-binding protein G(k) subunit alpha	15.54	2	40.506	2940000				13100000	7020000					1.69091
GNAQ	P50148	Guanine nucleotide-binding protein G(q) subunit alpha	10.58	3	42.115							1120000	13600000				0.119403
GNAS	Q5JWF2	Guanine nucleotide-binding protein G(s) subunit alpha isoforms XLas	10.99	8	110.956	63500000	70600000			89200000	67200000	35200000	58500000	0.947368		1.20909	0.895522
GNB1	P62873	Guanine nucleotide-binding protein G(I)/G(S)/G(T) subunit beta-1	21.18	2	37.353					8460000	4640000	6970000	6100000			1.65455	1.70149
GNB2	P62879	Guanine nucleotide-binding protein G(I)/G(S)/G(T) subunit beta-2	27.35	4	37.307	103000000	69400000			86600000	85200000	24100000	39300000	1.55789		0.927273	0.910448
GNE	Q9Y223	Bifunctional UDP-N-acetylglucosamine 2-epimerase/N-acetylmannosamine kinase	21.61	13	79.224	1990000	3430000					10800000	18700000	0.610526			0.865672
GNG12	Q9UBI6	Guanine nucleotide-binding protein G(I)/G(S)/G(O) subunit gamma-12	47.22	3	8.001	4710000	3880000	764000						1.27368
GOLGA2	Q08379	Golgin subfamily A member 2	10.38	8	113.017	10900000	16500000	5020000	11000000	9290000	7230000	4300000	5950000	0.694737	0.821429	1.17273	1.07463
GOLIM4	O00461	Golgi integral membrane protein 4	4.45	2	81.831			111000	386000						0.517857
GOT2	P00505	Aspartate aminotransferase, mitochondrial	38.37	15	47.487	31300000	127000000			7160000	9640000			0.263158		0.672727
GPHN	Q9NQX3	Gephyrin	14.54	6	79.698			2040000	4850000	9880000	11000000		3380000		0.75	0.818182
GPI	P06744	Glucose-6-phosphate isomerase	40.68	16	63.107	176000000	254000000	22900000	47800000	143000000	163000000	117000000	247000000	0.726316	0.857143	0.8	0.716418
GPS1	Q13098	COP9 signalosome complex subunit 1	16.09	7	55.501	17800000	15200000			28500000	38300000	3250000	17100000	1.23158		0.672727	0.283582
GRAMD1B	Q3KR37	GRAM domain-containing protein 1B	5.83	3	85.346	6230000	6950000	343000	9530000	836000		1650000	2210000	0.947368	0.0714286		1.1194
GRPEL1	Q9HAV7	GrpE protein homolog 1, mitochondrial	21.2	4	24.264					2510000	6720000	7610000	21300000			0.336364	0.537313
GRWD1	Q9BQ67	Glutamate-rich WD repeat-containing protein 1	14.35	5	49.388	21700000	20100000	5910000	15500000	41400000	15100000	3000000	1330000	1.13684	0.678571	2.49091	3.37313
GSPT1	P15170	Eukaryotic peptide chain release factor GTP-binding subunit ERF3A	29.46	5	55.72	37600000	18700000	3720000	7470000	78400000	81200000	10000000	68600000	2.11579	0.892857	0.881818	0.223881
GTF2I	P78347	General transcription factor II-I	3.61	3	112.346			3460000	5910000						1.05357
GTF3C4	Q9UKN8	General transcription factor 3C polypeptide 4	9.85	7	91.923	6110000	7680000			1040000	746000	6180000	6360000	0.842105		1.27273	1.44776
GTF3C5	Q9Y5Q8	General transcription factor 3C polypeptide 5	7.9	3	59.533			2380000	6520000	2030000	1120000				0.660714	1.64545
GUF1	Q8N442	Translation factor GUF1, mitochondrial	5.08	2	74.281	2590000	3180000							0.852632
H1F0	P07305	Histone H1.0	27.84	5	20.85	264000000	123000000	2850000000	73900000	245000000	96600000	215000000	134000000	2.25263	68.9286	2.30909	2.38806
H2AFY	O75367	Core histone macro-H2A.1	58.87	14	39.592	285000000	127000000	6390000	4050000	305000000	108000000	377000000	134000000	2.35789	2.82143	2.55455	4.19403
H2AFZ	P0C0S5	Histone H2A.Z	53.91	3	13.545	393000000	126000000			267000000	70600000	220000000	95600000	3.28421		3.43636	3.43284
HACD3	Q9P035	Very-long-chain (3R)-3-hydroxyacyl-CoA dehydratase 3	16.85	5	43.132	1780000				8880000	9070000	5780000	3550000			0.890909	2.43284
HADH	Q16836	Hydroxyacyl-coenzyme A dehydrogenase, mitochondrial	49.68	11	34.272	27800000	52200000	26600000	38800000	79700000	112000000	111000000	177000000	0.557895	1.23214	0.645455	0.940299
HADHA	P40939	Trifunctional enzyme subunit alpha, mitochondrial	50.07	29	82.947	123000000	113000000			124000000	93600000	75500000	116000000	1.14737		1.2	0.970149
HADHB	P55084	Trifunctional enzyme subunit beta, mitochondrial	38.4	15	51.262	8900000	22000000					2400000	7770000	0.421053			0.462687
HAT1	O14929	Histone acetyltransferase type B catalytic subunit	7.4	2	49.481	3700000	3100000							1.25263
HCFC1	P51610	Host cell factor 1	8.35	11	208.602	6960000	13000000	9590000	17300000	5760000	3410000		7620000	0.568421	1	1.53636
HDAC1	Q13547	Histone deacetylase 1	24.9	5	55.068	41600000	52100000	1450000	5070000	43900000	48200000	44500000	65400000	0.842105	0.517857	0.827273	1.01493
HDAC2	Q92769	Histone deacetylase 2	26.43	5	55.329	17800000	10400000			33600000	28800000	33000000	42000000	1.81053		1.06364	1.1791
HDAC6	Q9UBN7	Histone deacetylase 6	4.61	3	131.336	2430000	3760000	397000	1030000	5310000	8730000	1790000	4380000	0.684211	0.696429	0.554545	0.61194
HDAC7	Q8WUI4	Histone deacetylase 7	1.79	2	102.863			1040000	2310000						0.803571
HDHD5	Q9BXW7	Cat eye syndrome critical region protein 5	18.91	5	46.292	11300000	20100000	6800000	18600000	6360000	8700000	7250000	14400000	0.589474	0.660714	0.663636	0.746269
HDLBP	Q00341	Vigilin	8.2	7	141.368	5570000	4460000			5650000	4050000			1.31579		1.26364
HEATR1	Q9H583	HEAT repeat-containing protein 1	4.52	8	242.215	7980000	5640000	5630000	8320000			473000		1.48421	1.21429
HEATR6	Q6AI08	HEAT repeat-containing protein 6	6.77	5	128.699	1480000	2660000							0.589474
HECTD1	Q9ULT8	E3 ubiquitin-protein ligase HECTD1	2.45	4	289.203			539000	1240000						0.785714
HGH1	Q9BTY7	Protein HGH1 homolog	6.67	3	42.103		2430000	4830000	11700000						0.732143
HGS	O14964	Hepatocyte growth factor-regulated tyrosine kinase substrate	9.4	8	86.138	19200000	29400000	1260000	6580000	11100000	11000000	2990000	8200000	0.684211	0.339286	0.918182	0.552239
HINT1	P49773	Histidine triad nucleotide-binding protein 1	34.92	2	13.793	1830000				17600000	28400000		5830000			0.563636
HIP1R	O75146	Huntingtin-interacting protein 1-related protein	11.14	8	119.315	1530000	1350000	3210000	7670000	1180000	1070000			1.18947	0.75	1
HIST1H1B	P16401	Histone H1.5	18.58	4	22.566	1000000000	202000000	109000000	28800000	520000000	121000000	435000000	136000000	5.22105	6.75	3.9	4.77612
HIST1H1D	P16402	Histone H1.3	19	4	22.336	837000000	207000000	94400000	720000	1100000000	231000000	382000000	173000000	4.26316	233.929	4.31818	3.29851
HIST1H2BJ	P06899	Histone H2B type 1-J	63.49	2	13.896	679000000	278000000					152000000	51000000	2.56842			4.44776
HIST1H2BK	O60814	Histone H2B type 1-K	63.49	2	13.882	8080000000	3800000000	4130000000	2170000000	11400000000	4470000000	9600000000	4830000000	2.24211	3.39286	2.31818	2.97015
HIST1H4A	P62805	Histone H4	52.43	7	11.36	5940000000	1780000000	1690000000	554000000	4570000000	1790000000	9710000000	2560000000	3.52632	5.44643	2.31818	5.65672
HK1	P19367	Hexokinase-1	41.66	30	102.42	256000000	246000000			249000000	235000000	116000000	278000000	1.09474		0.963636	0.626866
HK2	P52789	Hexokinase-2	22.14	12	102.313	7460000	8180000			13400000	9940000	2190000	13300000	0.957895		1.22727	0.238806
HLA-A	P01892	HLA class I histocompatibility antigen, A-2 alpha chain	38.08	3	40.896	2830000	3630000	2310000	5300000	6290000	6690000	4380000	7450000	0.821053	0.785714	0.854545	0.880597
HM13	Q8TCT9	Minor histocompatibility antigen H13	20.69	6	41.462	42500000	36800000	5920000	8680000	42300000	35100000	38000000	36800000	1.21053	1.21429	1.1	1.53731
HMGA1	P17096	High mobility group protein HMG-I/HMG-Y	43.93	6	11.669	696000000	387000000	8780000	8090000	815000000	322000000	757000000	345000000	1.89474	1.92857	2.3	3.26866
HMGA2	P52926	High mobility group protein HMGI-C	31.19	2	11.825	29300000	33500000	13900000	13600000	18500000	12100000	42800000	22400000	0.926316	1.82143	1.38182	2.85075
HMGB1	P09429	High mobility group protein B1	14.88	2	24.878	29300000	6360000			52000000	26900000			4.84211		1.75455
HMGB3	O15347	High mobility group protein B3	26	4	22.965	22700000	9630000			24400000	4640000	4750000	10100000	2.48421		4.77273	0.701493
HNRNPA0	Q13151	Heterogeneous nuclear ribonucleoprotein A0	38.69	6	30.822	162000000	61200000	6000000	11200000	178000000	64600000	15600000	25000000	2.78947	0.964286	2.50909	0.940299
HNRNPA1	P09651	Heterogeneous nuclear ribonucleoprotein A1	38.44	11	38.723	870000000	200000000	6970000	10800000	886000000	213000000	61600000	56100000	4.57895	1.16071	3.78182	1.64179
HNRNPA2B1	P22626	Heterogeneous nuclear ribonucleoproteins A2/B1	45.04	13	37.407	960000000	319000000	3000000	14600000	919000000	292000000	78900000	86900000	3.16842	0.375	2.86364	1.35821
HNRNPA3	P51991	Heterogeneous nuclear ribonucleoprotein A3	38.62	11	39.571	296000000	93000000	797000	932000	354000000	188000000	9610000	16200000	3.34737	1.53571	1.70909	0.880597
HNRNPAB	Q99729	Heterogeneous nuclear ribonucleoprotein A/B	17.47	4	36.202	73100000	36400000			57300000	25400000	5440000	4020000	2.11579		2.04545	2.01493
HNRNPC	P07910	Heterogeneous nuclear ribonucleoproteins C1/C2	26.8	8	33.65	723000000	846000000	393000	5340000	607000000	544000000	125000000	108000000	0.894737	0.125	1.00909	1.73134
HNRNPD	Q14103	Heterogeneous nuclear ribonucleoprotein D0	14.65	3	38.41	88700000	26000000			85800000	37800000			3.6		2.06364
HNRNPDL	O14979	Heterogeneous nuclear ribonucleoprotein D-like	15.95	3	46.409	41600000	6420000			39900000	11700000			6.83158		3.1
HNRNPF	P52597	Heterogeneous nuclear ribonucleoprotein F	54.94	12	45.643	383000000	397000000	36800000	66400000	317000000	195000000	194000000	373000000	1.02105	0.982143	1.48182	0.776119
HNRNPH1	P31943	Heterogeneous nuclear ribonucleoprotein H	41.2	6	49.198	1280000000	867000000	36300000	51300000	1180000000	775000000	316000000	512000000	1.55789	1.26786	1.38182	0.925373
HNRNPH2	P55795	Heterogeneous nuclear ribonucleoprotein H2	39.42	6	49.232	71400000	60700000			59500000	39800000	9950000	20300000	1.24211		1.35455	0.731343
HNRNPH3	P31942	Heterogeneous nuclear ribonucleoprotein H3	19.36	5	36.903	89100000	38500000			78700000	23900000	14200000	7250000	2.43158		2.99091	2.92537
HNRNPK	P61978	Heterogeneous nuclear ribonucleoprotein K	50.32	19	50.944	1730000000	525000000	952000	1580000	1740000000	1020000000	170000000	940000000	3.46316	1.07143	1.54545	0.268657
HNRNPL	P14866	Heterogeneous nuclear ribonucleoprotein L	47.2	17	64.092	395000000	98100000	4490000	5580000	274000000	63000000	4810000	7220000	4.23158	1.42857	3.95455	1
HNRNPLL	Q8WVV9	Heterogeneous nuclear ribonucleoprotein L-like	4.8	2	60.045	497000	127000			6510000	1790000		86500	4.11579		3.30909
HNRNPM	P52272	Heterogeneous nuclear ribonucleoprotein M	63.42	37	77.464	1270000000	829000000	162000000	171000000	1090000000	378000000	833000000	409000000	1.61053	1.69643	2.61818	3.04478
HNRNPR	O43390	Heterogeneous nuclear ribonucleoprotein R	29.54	9	70.899	45500000	14500000			42300000	11000000			3.29474		3.50909
HNRNPU	Q00839	Heterogeneous nuclear ribonucleoprotein U	37.82	22	90.528	1530000000	536000000	76400000	62900000	1440000000	460000000	403000000	344000000	3	2.16071	2.85455	1.74627
HNRNPUL1	Q9BUJ2	Heterogeneous nuclear ribonucleoprotein U-like protein 1	22.78	15	95.679	8930000	21300000							0.442105
HNRNPUL2	Q1KMD3	Heterogeneous nuclear ribonucleoprotein U-like protein 2	8.3	5	85.052	12300000	14900000			10400000	9500000			0.863158		1
HP1BP3	Q5SSJ5	Heterochromatin protein 1-binding protein 3	6.15	3	61.169							7890000	28700000				0.41791
HPRT1	P00492	Hypoxanthine-guanine phosphoribosyltransferase	43.58	8	24.564	16400000	8300000			1100000	8700000		10600000	2.08421		0.118182
HSD17B10	Q99714	3-hydroxyacyl-CoA dehydrogenase type-2	88.89	15	26.906	145000000	303000000	10700000	32100000	186000000	247000000	113000000	308000000	0.505263	0.589286	0.681818	0.552239
HSD17B11	Q8NBQ5	Estradiol 17-beta-dehydrogenase 11	19	4	32.915	5360000	3930000			2640000	1760000			1.44211		1.36364
HSD17B12	Q53GQ0	Very-long-chain 3-oxoacyl-CoA reductase	22.12	6	34.302	67900000	55200000			72300000	49900000	19900000	24500000	1.29474		1.31818	1.20896
HSD17B4	P51659	Peroxisomal multifunctional enzyme type 2	3.94	2	79.636	222000	255000							0.915789
HSD17B8	Q92506	Estradiol 17-beta-dehydrogenase 8	10.73	2	26.957	3980000	7250000	6330000	13700000	8250000	9820000			0.578947	0.821429	0.763636
HSDL2	Q6YN16	Hydroxysteroid dehydrogenase-like protein 2	22.49	7	45.366	34300000	35800000	3390000	5760000	41600000	50200000	26500000	37200000	1.01053	1.05357	0.754545	1.0597
HSP90AA1	P07900	Heat shock protein HSP 90-alpha	64.48	24	84.607	2110000000	2260000000	108000000	189000000	1910000000	1800000000	1930000000	2970000000	0.978947	1.01786	0.963636	0.970149
HSP90AB1	P08238	Heat shock protein HSP 90-beta	69.75	27	83.212	6130000000	7070000000	858000000	1710000000	6620000000	6580000000	5930000000	9630000000	0.915789	0.892857	0.918182	0.925373
HSP90B1	P14625	Endoplasmin	48.07	31	92.411	359000000	550000000	45900000	94100000	369000000	361000000	233000000	370000000	0.684211	0.875	0.927273	0.940299
HSPA4	P34932	Heat shock 70 kDa protein 4	42.5	26	94.271	11900000	18300000	4290000	8760000	322000	579000	9680000	23900000	0.684211	0.875	0.509091	0.61194
HSPA5	P11021	78 kDa glucose-regulated protein	48.17	24	72.288	1360000000	2550000000	112000000	224000000	1400000000	2110000000	1920000000	3330000000	0.557895	0.892857	0.6	0.865672
HSPA8	P11142	Heat shock cognate 71 kDa protein	69.2	29	70.854	4370000000	7000000000	1470000000	2500000000	4500000000	6280000000	5220000000	8940000000	0.652632	1.05357	0.654545	0.865672
HSPA9	P38646	Stress-70 protein, mitochondrial	61.12	31	73.635	1460000000	2220000000	124000000	234000000	1350000000	2030000000	1640000000	2780000000	0.694737	0.946429	0.609091	0.880597
HSPD1	P10809	60 kDa heat shock protein, mitochondrial	76.61	33	61.016	3410000000	3760000000	424000000	1020000000	2610000000	3780000000	1600000000	4830000000	0.957895	0.75	0.627273	0.492537
HSPH1	Q92598	Heat shock protein 105 kDa	47.44	28	96.804	156000000	260000000	4200000	8320000	102000000	137000000	145000000	272000000	0.631579	0.910714	0.681818	0.791045
HUWE1	Q7Z6Z7	E3 ubiquitin-protein ligase HUWE1	13.88	44	481.589	14000000	24200000	4990000	9930000	4360000	3050000	14400000	20500000	0.610526	0.892857	1.3	1.04478
HYOU1	Q9Y4L1	Hypoxia up-regulated protein 1	52.15	39	111.266	429000000	1270000000	72400000	180000000	422000000	687000000	843000000	1290000000	0.357895	0.714286	0.563636	0.985075
IARS	P41252	Isoleucine--tRNA ligase, cytoplasmic	41.44	43	144.406	86700000	113000000	3730000	5990000	94700000	64800000	80700000	75700000	0.810526	1.10714	1.32727	1.59701
IDH1	O75874	Isocitrate dehydrogenase [NADP] cytoplasmic	28.74	9	46.63	13300000	7470000			2360000	4330000	1450000	13500000	1.87368		0.5	0.164179
IDH2	P48735	Isocitrate dehydrogenase [NADP], mitochondrial	47.79	17	50.877	51600000	65000000	9470000	15500000	32000000	34400000	60600000	94300000	0.831579	1.08929	0.845455	0.955224
IDH3A	P50213	Isocitrate dehydrogenase [NAD] subunit alpha, mitochondrial	43.44	13	39.566	157000000	310000000	54100000	125000000	101000000	205000000	185000000	312000000	0.536842	0.767857	0.445455	0.880597
IDH3B	O43837	Isocitrate dehydrogenase [NAD] subunit beta, mitochondrial	41.56	11	42.157	23100000	22000000			47000000	64600000	53500000	75500000	1.10526		0.663636	1.0597
IDH3G	P51553	Isocitrate dehydrogenase [NAD] subunit gamma, mitochondrial	31.3	7	42.767					9050000	4930000	21300000	43600000			1.67273	0.731343
IDI1	Q13907	Isopentenyl-diphosphate Delta-isomerase 1	7.93	2	26.302					26900000	2850000					8.59091
IFI16	Q16666	Gamma-interferon-inducible protein 16	17.58	11	88.199			357000	492000						1.30357
IFIT3	O14879	Interferon-induced protein with tetratricopeptide repeats 3	5.71	2	55.95	20300000	23900000		215000					0.894737
IFT27	Q9BW83	Intraflagellar transport protein 27 homolog	12.9	2	20.467	2500000	5940000							0.442105
IGF2BP1	Q9NZI8	Insulin-like growth factor 2 mRNA-binding protein 1	32.76	13	63.441	228000000	117000000			229000000	127000000	21900000	50700000	2.05263		1.63636	0.641791
IGF2BP2	Q9Y6M1	Insulin-like growth factor 2 mRNA-binding protein 2	31.05	12	66.081	18100000	9840000			39600000	19300000	5700000	10200000	1.93684		1.86364	0.835821
IGF2BP3	O00425	Insulin-like growth factor 2 mRNA-binding protein 3	31.78	11	63.666	67900000	41700000	6490000	18300000	70000000	32800000	1770000	9490000	1.71579	0.642857	1.93636	0.283582
IGF2R	P11717	Cation-independent mannose-6-phosphate receptor	28.34	50	274.199	71500000	154000000	20500000	49300000	15200000	25600000	47000000	82600000	0.494737	0.75	0.545455	0.850746
ILF2	Q12905	Interleukin enhancer-binding factor 2	42.56	11	43.035	165000000	84000000	3480000	10800000	202000000	78700000	36400000	45200000	2.06316	0.571429	2.32727	1.20896
ILF3	Q12906	Interleukin enhancer-binding factor 3	33.22	18	95.279	216000000	66500000			217000000	73300000			3.42105		2.68182
ILK	Q13418	Integrin-linked protein kinase	22.79	10	51.386					9070000	12900000	6710000	14800000			0.636364	0.686567
ILVBL	A1L0T0	Acetolactate synthase-like protein	13.77	5	67.825					7050000	2210000					2.9
IMMT	Q16891	MICOS complex subunit MIC60	22.56	14	83.626	67100000	44300000	8590000	11600000	42800000	13700000	6040000	3170000	1.6	1.32143	2.83636	2.83582
IMPDH1	P20839	Inosine-5'-monophosphate dehydrogenase 1	10.12	3	55.37	3830000				10200000	9550000		3970000			0.972727
IMPDH2	P12268	Inosine-5'-monophosphate dehydrogenase 2	57.39	20	55.77	596000000	225000000	21700000	24400000	876000000	1020000000	92700000	651000000	2.78947	1.58929	0.781818	0.208955
INF2	Q27J81	Inverted formin-2	8.33	7	135.54	1030000		891000	1860000						0.857143
INTS1	Q8N201	Integrator complex subunit 1	0.82	2	244.143			1980000	1880000						1.89286
IPO11	Q9UI26	Importin-11	5.44	2	112.463	2770000	3370000							0.863158
IPO4	Q8TEX9	Importin-4	24.42	20	118.64	249000000	144000000	1950000	2730000	44000000	17400000	55400000	43800000	1.81053	1.26786	2.3	1.8806
IPO5	O00410	Importin-5	45.49	34	123.55	499000000	645000000	43500000	83800000	441000000	378000000	396000000	599000000	0.810526	0.928571	1.06364	0.985075
IPO7	O95373	Importin-7	28.03	22	119.44	69100000	138000000	29600000	41400000	142000000	104000000	114000000	133000000	0.526316	1.28571	1.23636	1.28358
IPO9	Q96P70	Importin-9	14.02	12	115.889	1790000	4510000	4730000	6580000	23500000	16300000	11500000	15700000	0.421053	1.28571	1.30909	1.08955
IQGAP1	P46940	Ras GTPase-activating-like protein IQGAP1	25.83	31	189.134	32600000	13700000			8980000				2.50526
IRF2BPL	Q9H1B7	Interferon regulatory factor 2-binding protein-like	10.55	5	82.607	1190000	1820000	836000	3750000				3580000	0.684211	0.392857
ITGB5	P18084	Integrin beta-5	5.51	3	87.996	679000	892000			171000		252000	330000	0.8			1.13433
ITPA	Q9BY32	Inosine triphosphate pyrophosphatase	31.96	4	21.432	19500000	10300000			15600000	17300000		9050000	2		0.818182
ITPR3	Q14573	Inositol 1,4,5-trisphosphate receptor type 3	8.12	15	303.912	8730000	8140000			9820000	1780000	11200000	6160000	1.12632		5.00909	2.71642
JUP	P14923	Junction plakoglobin	20.13	9	81.693	35000000	32400000	2550000	6040000	24300000	26300000	7830000	17100000	1.13684	0.75	0.845455	0.686567
KARS	Q15046	Lysine--tRNA ligase	25.29	13	68.005	27400000	32800000	12000000	27800000	15600000	26000000	62100000	47300000	0.884211	0.767857	0.545455	1.95522
KAT7	O95251	Histone acetyltransferase KAT7	9.33	5	70.598	1380000	2420000	7830000	9810000	4230000	7000000	1250000	2810000	0.6	1.42857	0.545455	0.656716
KDM3B	Q7LBC6	Lysine-specific demethylase 3B	1.76	2	191.461					2550000	2370000					0.981818
KHDRBS1	Q07666	KH domain-containing, RNA-binding, signal transduction-associated protein 1	24.15	6	48.197	135000000	85800000			91700000	37600000	35700000	34400000	1.66316		2.21818	1.55224
KHSRP	Q92945	Far upstream element-binding protein 2	12.38	5	73.07					3020000	5720000		3860000			0.481818
KIAA0368	Q5VYK3	Proteasome-associated protein ECM29 homolog	3.14	4	204.16					2040000	1880000	2870000	2260000			0.981818	1.89552
KIAA1468	Q9P260	LisH domain and HEAT repeat-containing protein KIAA1468	3.37	3	134.545	1080000	3500000			997000	1040000	2010000	2480000	0.326316		0.872727	1.20896
KIF1A	Q12756	Kinesin-like protein KIF1A	1.54	2	190.944							3640000	3960000				1.37313
KIF2C	Q99661	Kinesin-like protein KIF2C	5.1	3	81.261			1290000	2020000						1.14286
KIF4A	O95239	Chromosome-associated kinesin KIF4A	2.35	3	139.794	15900000	21400000							0.778947
KIF5B	P33176	Kinesin-1 heavy chain	4.05	3	109.617	3470000	1850000							1.96842
KLC1	Q07866	Kinesin light chain 1	10.12	4	65.269					7040000	3660000					1.74545
KMT2A	Q03164	Histone-lysine N-methyltransferase 2A	1.39	4	431.497	2070000	613000							3.55789
KMT2D	O14686	Histone-lysine N-methyltransferase 2D	0.65	2	593.017	148000	454000					214000	1050000	0.347368			0.298507
KPNA2	P52292	Importin subunit alpha-1	16.45	5	57.826					9120000	7280000		4490000			1.13636
KPNA3	O00505	Importin subunit alpha-4	15.93	5	57.775	11500000	4290000							2.82105
KPNB1	Q14974	Importin subunit beta-1	43.72	28	97.108	745000000	823000000	48000000	108000000	811000000	703000000	307000000	602000000	0.957895	0.785714	1.04545	0.761194
KRT1	P04264	Keratin, type II cytoskeletal 1	53.26	26	65.999		25000000	1350000	31800000		21300000		58500000		0.0714286
KRT18	P05783	Keratin, type I cytoskeletal 18	68.14	27	48.029	6000000000	3810000000	531000000	665000000	5340000000	4280000000	2880000000	4930000000	1.65263	1.42857	1.13636	0.880597
KRT8	P05787	Keratin, type II cytoskeletal 8	79.71	29	53.671	5370000000	3200000000	654000000	813000000	4710000000	3730000000	2210000000	3750000000	1.76842	1.44643	1.14545	0.880597
KRT80	Q6KB66	Keratin, type II cytoskeletal 80	14.82	5	50.494			1180000	1960000	2560000					1.07143
KTN1	Q86UP2	Kinectin	22.33	25	156.179	54400000	54300000	40800000	57500000	38600000	27400000	46600000	54400000	1.05263	1.26786	1.28182	1.28358
L2HGDH	Q9H9P8	L-2-hydroxyglutarate dehydrogenase, mitochondrial	33.69	12	50.284	4340000	6670000		365000	12800000	11400000	21900000	38100000	0.684211		1.01818	0.850746
L3HYPDH	Q96EM0	Trans-3-hydroxy-L-proline dehydratase	32.77	7	38.113	8170000	21900000			28600000	26400000	13800000	28600000	0.389474		0.981818	0.716418
LAMA5	O15230	Laminin subunit alpha-5	1.06	3	399.479	354000	1140000			449000	443000	373000	281000	0.326316		0.918182	1.98507
LAMP2	P13473	Lysosome-associated membrane glycoprotein 2	9.27	4	44.932	22800000	59000000			10900000	13200000	51500000	112000000	0.410526		0.754545	0.686567
LANCL1	O43813	LanC-like protein 1	9.77	4	45.254	5120000		6400000	15400000	12000000	7310000				0.75	1.49091
LAP3	P28838	Cytosol aminopeptidase	53.37	22	56.131	12700000	34700000	597000	1810000	48400000	98400000	33400000	113000000	0.389474	0.589286	0.445455	0.447761
LARP4B	Q92615	La-related protein 4B	9.35	5	80.503	2670000	2720000	4140000	8070000					1.03158	0.910714
LARS	Q9P2J5	Leucine--tRNA ligase, cytoplasmic	44.47	44	134.379	230000000	342000000	67900000	119000000	173000000	129000000	333000000	282000000	0.705263	1.01786	1.21818	1.76119
LARS2	Q15031	Probable leucine--tRNA ligase, mitochondrial	6.53	6	101.911			1450000	5660000						0.464286
LASP1	Q14847	LIM and SH3 domain protein 1	52.49	12	29.698	307000000	231000000	32300000	155000000	236000000	321000000	29900000	176000000	1.4	0.375	0.663636	0.253731
LDAH	Q9H6V9	UPF0554 protein C2orf43	7.38	2	37.294							1810000	2450000				1.10448
LDHA	P00338	L-lactate dehydrogenase A chain	67.17	19	36.665	3250000000	2770000000	150000000	224000000	3320000000	3420000000	1740000000	3500000000	1.23158	1.19643	0.881818	0.746269
LDHB	P07195	L-lactate dehydrogenase B chain	56.89	17	36.615	2490000000	2890000000	501000000	819000000	1910000000	2410000000	2590000000	4310000000	0.905263	1.08929	0.718182	0.895522
LGALS1	P09382	Galectin-1	70.37	7	14.706	1820000000	2180000000	91700000	155000000	1590000000	2130000000	1030000000	2340000000	0.873684	1.05357	0.681818	0.656716
LGALS3	P17931	Galectin-3	13.2	3	26.136	12600000	22500000					7930000	28200000	0.589474			0.41791
LIMA1	Q9UHB6	LIM domain and actin-binding protein 1	26.09	16	85.173	145000000	126000000	30400000	52400000	96200000	153000000	149000000	228000000	1.21053	1.03571	0.572727	0.970149
LIMS1	P48059	LIM and senescent cell antigen-like-containing domain protein 1	15.69	5	37.226					10500000	4200000	3690000	5230000			2.28182	1.0597
LIN7C	Q9NUP9	Protein lin-7 homolog C	14.72	2	21.82	7740000	7020000							1.15789
LLGL1	Q15334	Lethal(2) giant larvae protein homolog 1	3.2	3	115.346		2450000	517000	4270000						0.214286
LMAN1	P49257	Protein ERGIC-53	35.69	12	57.513	24700000	18300000					6710000	9230000	1.42105			1.08955
LMAN2	Q12907	Vesicular integral-membrane protein VIP36	10.67	2	40.203					5510000	3110000					1.60909
LMCD1	Q9NZU5	LIM and cysteine-rich domains protein 1	48.49	13	40.806							2510000	10900000				0.343284
LMNA	P02545	Prelamin-A/C	55.27	32	74.095	604000000	975000000	136000000	263000000	613000000	681000000	934000000	1020000000	0.652632	0.928571	0.818182	1.37313
LMNB1	P20700	Lamin-B1	59.56	30	66.368	823000000	843000000	470000000	182000000	613000000	572000000	573000000	774000000	1.03158	4.60714	0.972727	1.10448
LMNB2	Q03252	Lamin-B2	29.83	15	67.647	74900000	106000000	55300000	105000000	94400000	99600000	88300000	173000000	0.747368	0.946429	0.863636	0.761194
LMO7	Q8WWI1	LIM domain only protein 7	3.92	5	192.576	585000	1160000	742000	3040000			1420000		0.536842	0.428571
LNPEP	Q9UIQ6	Leucyl-cystinyl aminopeptidase	8	6	117.274	2770000	3810000	2020000	3600000		707000	3090000	5890000	0.768421	1		0.776119
LONP1	P36776	Lon protease homolog, mitochondrial	35.56	25	106.422	92700000	83600000			160000000	208000000	18400000	73500000	1.16842		0.7	0.373134
LONRF3	Q496Y0	LON peptidase N-terminal domain and RING finger protein 3	3.56	3	84.435	25500000	12600000							2.13684
LPCAT1	Q8NF37	Lysophosphatidylcholine acyltransferase 1	9.36	4	59.113			1730000	3100000	2850000		1570000			1
LPP	Q93052	Lipoma-preferred partner	30.72	11	65.704	8260000	44300000			13300000	24500000	11600000	29000000	0.2		0.490909	0.597015
LRBA	P50851	Lipopolysaccharide-responsive and beige-like anchor protein	5.45	12	318.906	5760000	11100000						2490000	0.547368
LRPPRC	P42704	Leucine-rich PPR motif-containing protein, mitochondrial	56.89	66	157.805	1030000000	928000000	32000000	60500000	877000000	871000000	440000000	1000000000	1.16842	0.946429	0.918182	0.656716
LRRC40	Q9H9A6	Leucine-rich repeat-containing protein 40	21.1	9	68.207	21500000	29100000					23500000	39900000	0.778947			0.880597
LRRC47	Q8N1G4	Leucine-rich repeat-containing protein 47	36.02	16	63.434	79000000	293000000			85200000	175000000	119000000	245000000	0.284211		0.445455	0.731343
LRRFIP1	Q32MZ4	Leucine-rich repeat flightless-interacting protein 1	9.16	5	89.199	403000	319000	200000	533000	10100000	8190000	4680000	4940000	1.32632	0.678571	1.12727	1.41791
LRWD1	Q9UFC0	Leucine-rich repeat and WD repeat-containing protein 1	4.79	2	70.816	132000	479000			114000	267000	224000	961000	0.294737		0.390909	0.343284
LSM12	Q3MHD2	Protein LSM12 homolog	18.97	2	21.687							2370000	9280000				0.38806
LSM14A	Q8ND56	Protein LSM14 homolog A	7.56	3	50.499					3910000	4050000					0.881818
LSS	P48449	Lanosterol synthase	4.37	3	83.255	6220000	4610000							1.42105
LTA4H	P09960	Leukotriene A-4 hydrolase	50.9	26	69.241	77000000	123000000	10600000	22300000	136000000	194000000	141000000	186000000	0.663158	0.839286	0.636364	1.1194
LUC7L3	O95232	Luc7-like protein 3	18.52	6	51.435	47200000	19700000			25600000	18200000	17200000	30700000	2.52632		1.28182	0.835821
LYAR	Q9NX58	Cell growth-regulating nucleolar protein	18.73	4	43.588	14200000				33100000	2900000					10.3636
MACF1	Q9UPN3	Microtubule-actin cross-linking factor 1, isoforms 1/2/3/5	5.5	31	837.787	8420000	10400000	4000000	8900000	6180000	4470000	3330000	6750000	0.852632	0.803571	1.25455	0.731343
MAD1L1	Q9Y6D9	Mitotic spindle assembly checkpoint protein MAD1	15.6	9	83.016			2690000	6610000						0.732143
MAD2L1	Q13257	Mitotic spindle assembly checkpoint protein MAD2A	16.1	3	23.495							5780000	11500000				0.746269
MAGED2	Q9UNF1	Melanoma-associated antigen D2	24.26	8	64.914		449000			695000	406000	345000	312000			1.55455	1.65672
MAIP1	Q8WWC4	Uncharacterized protein C2orf47, mitochondrial	18.21	5	32.524					5720000	5550000	10800000	14900000			0.936364	1.08955
MAK16	Q9BXY0	Protein MAK16 homolog	9	2	35.347					14400000	8980000					1.45455
MAN2A1	Q16706	Alpha-mannosidase 2	1.84	2	131.057			1390000	2710000						0.910714
MAP1B	P46821	Microtubule-associated protein 1B	26.7	45	270.468	71300000	194000000	21000000	55400000	63300000	104000000	110000000	183000000	0.389474	0.678571	0.554545	0.895522
MAP1S	Q66K74	Microtubule-associated protein 1S	13.5	10	112.142	5320000	6660000	5460000	9810000					0.842105	1
MAP2K2	P36507	Dual specificity mitogen-activated protein kinase kinase 2	18.25	3	44.396		1800000	806000	1430000	5100000	5200000	6130000	13500000		1.01786	0.890909	0.686567
MAP2K3	P46734	Dual specificity mitogen-activated protein kinase kinase 3	14.99	4	39.293	3280000	5820000	5770000	10300000			3400000	4930000	0.589474	1		1.02985
MAPK1	P28482	Mitogen-activated protein kinase 1	15	5	41.363	3540000				3790000	6900000		7910000			0.5
MARS	P56192	Methionine--tRNA ligase, cytoplasmic	45.56	27	101.052	234000000	277000000	19500000	38200000	237000000	233000000	259000000	331000000	0.884211	0.910714	0.927273	1.16418
MAT2A	P31153	S-adenosylmethionine synthase isoform type-2	34.94	11	43.633	81200000	273000000			99100000	186000000	83100000	251000000	0.315789		0.481818	0.492537
MATR3	P43243	Matrin-3	39.08	25	94.565	631000000	266000000	17000000	27700000	605000000	199000000	88200000	91500000	2.49474	1.08929	2.76364	1.43284
MAX	P61244	Protein max	21.25	2	18.264	6270000	5410000	657000		5990000	4620000	11100000	8920000	1.22105		1.18182	1.85075
MBNL1	Q9NR56	Muscleblind-like protein 1	9.28	4	41.79	64500000	63400000			50700000	70300000	12500000	26100000	1.07368		0.654545	0.716418
MCCC2	Q9HCC0	Methylcrotonoyl-CoA carboxylase beta chain, mitochondrial	11.55	5	61.294			932000	5090000	12200000	15200000		5420000		0.321429	0.727273
MCM2	P49736	DNA replication licensing factor MCM2	37.72	28	101.832	128000000	449000000		18900000	97400000	155000000	77800000	144000000	0.305263		0.572727	0.80597
MCM3	P25205	DNA replication licensing factor MCM3	46.29	29	90.924	175000000	201000000	12900000	36300000	143000000	139000000	59600000	129000000	0.915789	0.642857	0.936364	0.686567
MCM4	P33991	DNA replication licensing factor MCM4	48.09	35	96.498	221000000	477000000	39900000	94400000	224000000	198000000	327000000	373000000	0.484211	0.75	1.02727	1.29851
MCM5	P33992	DNA replication licensing factor MCM5	38.96	24	82.233	87300000	131000000			73600000	67000000	77400000	97500000	0.705263		1	1.1791
MCM6	Q14566	DNA replication licensing factor MCM6	50.43	36	92.831	212000000	469000000	21500000	56100000	283000000	315000000	260000000	353000000	0.473684	0.678571	0.818182	1.10448
MCM7	P33993	DNA replication licensing factor MCM7	48.96	31	81.257	127000000	181000000	6860000	16700000	111000000	56800000	58100000	58500000	0.736842	0.732143	1.77273	1.47761
MDH2	P40926	Malate dehydrogenase, mitochondrial	46.15	12	35.481	37100000	54000000			40400000	32400000	13000000	46700000	0.726316		1.13636	0.41791
MDN1	Q9NU22	Midasin	3.43	13	632.42	3070000	2060000	1050000	880000	11600000	4280000	6640000	3200000	1.56842	2.125	2.46364	3.10448
MECP2	P51608	Methyl-CpG-binding protein 2	8.64	3	52.409					10700000	7100000	7710000	6130000			1.37273	1.8806
MED1	Q15648	Mediator of RNA polymerase II transcription subunit 1	3.98	4	168.373					1060000	814000	946000	1190000			1.18182	1.19403
MED23	Q9ULK4	Mediator of RNA polymerase II transcription subunit 23	1.83	2	156.372			537000	619000						1.55357
MEN1	O00255	Menin	4.07	2	67.981					3910000	1420000					2.50909
MEPCE	Q7L2J0	7SK snRNA methylphosphate capping enzyme	11.18	4	74.31	2770000	1430000			997000	489000			2.04211		1.85455
METTL14	Q9HCE5	N6-adenosine-methyltransferase subunit METTL14	3.95	2	52.118					3390000	1670000					1.83636
MGA	Q8IWI9	MAX gene-associated protein	1.52	3	331.631			996000	928000			413000			1.91071
MGST1	P10620	Microsomal glutathione S-transferase 1	16.13	2	17.587	52200000	15700000			86700000	52800000			3.49474		1.49091
MIA3	Q5JRA6	Melanoma inhibitory activity protein 3	1.57	2	213.57							4510000	139000000				0.0447761
MINK1	Q8N4C8	Misshapen-like kinase 1	3.3	2	149.729	1790000	983000	622000	1070000	1220000	702000			1.91579	1.03571	1.58182
MKI67	P46013	Antigen KI-67	1.47	3	358.474	479000	325000							1.55789
MLH1	P40692	DNA mismatch repair protein Mlh1	4.89	3	84.548			4410000	8200000			1110000	882000		0.964286		1.86567
MMS19	Q96T76	MMS19 nucleotide excision repair protein homolog	12.23	10	113.217					2220000	1520000					1.32727
MOB1B	Q7L9L4	MOB kinase activator 1B	13.89	3	25.075							7610000	4860000				2.32836
MOGS	Q13724	Mannosyl-oligosaccharide glucosidase	16.25	12	91.861	2410000	4930000							0.515789
MPHOSPH8	Q99549	M-phase phosphoprotein 8	4.3	3	97.123			2140000	1150000						3.33929
MRC2	Q9UBG0	C-type mannose receptor 2	12.85	13	166.568	6990000	39400000	1940000	5690000	3860000	4690000	9130000	9550000	0.189474	0.607143	0.745455	1.43284
MRPL14	Q6P1L8	39S ribosomal protein L14, mitochondrial	29.66	3	15.937	9850000	3990000			1770000	2850000	3960000	13900000	2.6		0.563636	0.432836
MRPL18	Q9H0U6	39S ribosomal protein L18, mitochondrial	26.11	4	20.564	11400000	5560000			15400000	6680000			2.16842		2.09091
MRPL19	P49406	39S ribosomal protein L19, mitochondrial	8.56	2	33.514			1170000	4550000						0.464286
MRPL30	Q8TCC3	39S ribosomal protein L30, mitochondrial	13.04	2	18.534	2770000	598000	219000	490000	10800000	5740000			4.88421	0.803571	1.70909
MRPL37	Q9BZE1	39S ribosomal protein L37, mitochondrial	16.31	5	48.087	7220000	5250000			8600000	10200000	5490000	7490000	1.45263		0.763636	1.08955
MRPL9	Q9BYD2	39S ribosomal protein L9, mitochondrial	9.36	2	30.224	6390000	7990000			2440000				0.842105
MRPS18B	Q9Y676	28S ribosomal protein S18b, mitochondrial	21.71	4	29.377	7830000	5300000			4480000	3010000			1.55789		1.35455
MRPS30	Q9NP92	28S ribosomal protein S30, mitochondrial	14.58	3	50.333	13600000	11100000							1.29474
MRPS35	P82673	28S ribosomal protein S35, mitochondrial	16.72	3	36.821					7940000	1800000					4.00909
MRPS36	P82909	28S ribosomal protein S36, mitochondrial	68.93	5	11.459	6110000	60300000					9310000	3660000	0.105263			3.79104
MRPS5	P82675	28S ribosomal protein S5, mitochondrial	10.93	4	47.976	4200000	4800000			9200000	7520000	574000		0.926316		1.10909
MRPS9	P82933	28S ribosomal protein S9, mitochondrial	13.38	4	45.806					10800000	70700000					0.136364
MSH2	P43246	DNA mismatch repair protein Msh2	36.4	28	104.677	140000000	328000000	14800000	48000000	131000000	143000000	139000000	177000000	0.452632	0.553571	0.836364	1.16418
MSH6	P52701	DNA mismatch repair protein Msh6	21.76	26	152.689	3780000	2030000	1030000	1560000	8880000	4240000	3830000	2720000	1.95789	1.17857	1.9	2.10448
MSI2	Q96DH6	RNA-binding protein Musashi homolog 2	11.89	3	35.174	22000000	16400000			15800000	10600000		438000	1.41053		1.34545
MTA1	Q13330	Metastasis-associated protein MTA1	9.65	5	80.735			6290000	8500000	2210000		2480000	7350000		1.32143		0.507463
MTA2	O94776	Metastasis-associated protein MTA2	11.68	7	74.976	3260000	5170000	12900000	19500000	4260000	6480000			0.663158	1.17857	0.6
MT-CO2	P00403	Cytochrome c oxidase subunit 2	26.43	5	25.548	37600000	76700000	6320000	20800000	9690000	7720000		4510000	0.515789	0.535714	1.13636
MTHFD1	P11586	C-1-tetrahydrofolate synthase, cytoplasmic	74.97	51	101.495	2020000000	1850000000	167000000	297000000	3820000000	3470000000	1620000000	4860000000	1.14737	1	1	0.492537
MTHFD1L	Q6UB35	Monofunctional C1-tetrahydrofolate synthase, mitochondrial	40.29	30	105.724	136000000	340000000	32200000	88100000	80700000	149000000	161000000	245000000	0.421053	0.660714	0.490909	0.985075
MTHFD2	P13995	Bifunctional methylenetetrahydrofolate dehydrogenase/cyclohydrolase, mitochondrial	69.71	13	37.871	103000000	132000000	2730000	5720000	84300000	202000000	116000000	290000000	0.821053	0.857143	0.381818	0.597015
MTPAP	Q9NVV4	Poly(A) RNA polymerase, mitochondrial	3.78	3	66.13			2760000	3740000						1.32143
MUC16	Q8WXI7	Mucin-16	0.17	3	2351.19					10700000	11900000					0.818182
MX2	P20592	Interferon-induced GTP-binding protein Mx2	2.38	2	82.037			12000000	28400000	30600000		11900000	22000000		0.75		0.80597
MYBBP1A	Q9BQG0	Myb-binding protein 1A	22.82	23	148.762	108000000	76200000	25300000	24200000	99600000	22500000	33600000	16300000	1.49474	1.85714	4.01818	3.07463
MYH10	P35580	Myosin-10	53.9	71	228.858	183000000	794000000	105000000	263000000	51200000	10800000	326000000	406000000	0.242105	0.714286	4.31818	1.19403
MYH9	P35579	Myosin-9	58.57	89	226.392	6260000000	12400000000	1130000000	1930000000	5580000000	2200000000	9020000000	3410000000	0.536842	1.03571	2.30909	3.95522
MYL12B	O14950	Myosin regulatory light chain 12B	62.79	10	19.767	683000000	1290000000	36300000	78200000	459000000	195000000	742000000	344000000	0.557895	0.839286	2.14545	3.22388
MYL6	P60660	Myosin light polypeptide 6	54.3	6	16.919	466000000	891000000	14800000	15200000	465000000	357000000	515000000	424000000	0.547368	1.75	1.18182	1.80597
MYO1B	O43795	Unconventional myosin-Ib	18.84	17	131.902	74000000	65300000	3640000	4860000	54300000	31000000	22600000	15100000	1.18947	1.33929	1.59091	2.23881
MYO1C	O00159	Unconventional myosin-Ic	27.94	26	121.606	62500000	78700000	4180000	7360000	58500000	41100000	30300000	43800000	0.831579	1.01786	1.29091	1.02985
MYO1E	Q12965	Unconventional myosin-Ie	5.32	4	126.982					3220000	1910000					1.53636
MYOF	Q9NZM1	Myoferlin	6.45	10	234.561	15700000	12200000			11500000	7550000			1.35789		1.38182
	P08107	Heat shock 70 kDa protein 1A/1B	39.94	14	70.009	135000000	274000000	17700000	32800000	131000000	235000000	139000000	318000000	0.515789	0.964286	0.509091	0.656716
NAA10	P41227	N-alpha-acetyltransferase 10	48.94	10	26.442	3650000	5800000	9900000	16000000	110000000	89100000	39500000	52500000	0.663158	1.10714	1.11818	1.1194
NAA15	Q9BXJ9	N-alpha-acetyltransferase 15, NatA auxiliary subunit	23.09	20	101.208	43800000	99600000	65800000	2490000	21700000	7920000	45700000	42700000	0.463158	47.1429	2.49091	1.59701
NAA25	Q14CX7	N-alpha-acetyltransferase 25, NatB auxiliary subunit	12.14	11	112.221			14000000	43900000	17700000	17900000	14800000	13800000		0.571429	0.9	1.59701
NAA30	Q147X3	N-alpha-acetyltransferase 30	14.09	3	39.295					3290000	3950000	2830000	6340000			0.754545	0.671642
NACA	E9PAV3	Nascent polypeptide-associated complex subunit alpha, muscle-specific form	1.4	2	205.295					9910000	4830000	16000000	14900000			1.86364	1.59701
NAE1	Q13564	NEDD8-activating enzyme E1 regulatory subunit	36.52	14	60.209	42700000	54500000	17100000	45800000	73700000	97600000	17400000	52000000	0.821053	0.660714	0.690909	0.507463
NAMPT	P43490	Nicotinamide phosphoribosyltransferase	73.93	29	55.487	1570000000	2370000000	19300000	9000000	1780000000	2250000000	1700000000	3110000000	0.694737	3.83929	0.718182	0.820896
NAP1L1	P55209	Nucleosome assembly protein 1-like 1	21.99	5	45.346	203000000	223000000			262000000	198000000	185000000	214000000	0.957895		1.2	1.28358
NAP1L4	Q99733	Nucleosome assembly protein 1-like 4	18.93	5	42.797	109000000	113000000			77900000	63900000	60300000	86700000	1.01053		1.10909	1.04478
NASP	P49321	Nuclear autoantigenic sperm protein	11.93	6	85.186	7560000	22300000			8410000	10300000	11900000	21100000	0.357895		0.745455	0.835821
NAT10	Q9H0A0	N-acetyltransferase 10	8.39	5	115.657	11900000	4270000	2130000	1140000	9980000	1930000	3200000	1300000	2.93684	3.33929	4.70909	3.67164
NBN	O60934	Nibrin	3.71	2	84.906			202000	283000						1.26786
NCAPD2	Q15021	Condensin complex subunit 1	9.28	11	157.082	4700000	4420000	2250000	4310000	4280000	1960000			1.11579	0.928571	1.98182
NCAPG	Q9BPX3	Condensin complex subunit 3	4.53	4	114.262							2370000	5970000				0.597015
NCAPH	Q15003	Condensin complex subunit 2	12.69	8	82.511	20200000	16700000							1.27368
NCBP1	Q09161	Nuclear cap-binding protein subunit 1	31.14	17	91.781	63600000	101000000			75200000	72100000	122000000	126000000	0.663158		0.945455	1.44776
NCKAP1	Q9Y2A7	Nck-associated protein 1	18.35	18	128.707	9550000	5090000	2660000	9720000	13500000	6640000	20000000	21300000	1.97895	0.482143	1.84545	1.40299
NCL	P19338	Nucleolin	27.89	18	76.568	517000000	107000000	2890000	5410000	449000000	129000000	13900000	20800000	5.09474	0.946429	3.16364	1
NCLN	Q969V3	Nicalin	15.63	7	62.935	14100000	20700000		549000	4650000	6660000	3310000	3560000	0.715789		0.636364	1.38806
NCOA5	Q9HCD5	Nuclear receptor coactivator 5	3.97	2	65.496	4570000		2510000	3000000						1.5
NCOR1	O75376	Nuclear receptor corepressor 1	0.9	2	270.044			211000	469000						0.803571
NCOR2	Q9Y618	Nuclear receptor corepressor 2	2.77	6	274.635			5040000	5990000	280000	4300000	3670000	5480000		1.5	0.0636364	1
NDUFA10	O95299	NADH dehydrogenase [ubiquinone] 1 alpha subcomplex subunit 10, mitochondrial	30.42	8	40.725	51900000	67200000			74900000	71800000	31200000	28900000	0.810526		0.945455	1.61194
NDUFA12	Q9UI09	NADH dehydrogenase [ubiquinone] 1 alpha subcomplex subunit 12	24.14	3	17.104	3590000	5060000	24200000	38200000					0.747368	1.125
NDUFA13	Q9P0J0	NADH dehydrogenase [ubiquinone] 1 alpha subcomplex subunit 13	25.69	4	16.688	24900000	36800000			24200000	20700000	13900000	29700000	0.715789		1.06364	0.701493
NDUFA4	O00483	Cytochrome c oxidase subunit NDUFA4	32.1	3	9.364			12100000	20900000	2750000	4750000	5180000	11900000		1.03571	0.527273	0.656716
NDUFA5	Q16718	NADH dehydrogenase [ubiquinone] 1 alpha subcomplex subunit 5	64.66	5	13.45	46300000	70400000			15200000	21900000	19600000	33700000	0.694737		0.627273	0.865672
NDUFA6	P56556	NADH dehydrogenase [ubiquinone] 1 alpha subcomplex subunit 6	12.34	2	17.859	4390000				6670000	8590000					0.709091
NDUFA7	O95182	NADH dehydrogenase [ubiquinone] 1 alpha subcomplex subunit 7	17.7	2	12.544	4220000	1980000			5550000	1710000	1680000	2760000	2.24211		2.94545	0.910448
NDUFAF4	Q9P032	NADH dehydrogenase [ubiquinone] 1 alpha subcomplex assembly factor 4	17.71	3	20.254	3950000	5110000	1750000	3050000	7050000	4820000	8070000	12400000	0.810526	1.01786	1.32727	0.970149
NDUFB10	O96000	NADH dehydrogenase [ubiquinone] 1 beta subcomplex subunit 10	35.47	5	20.763	9970000	11700000	9920000	14900000	42600000	26400000	14800000	12100000	0.905263	1.19643	1.46364	1.8209
NDUFS1	P28331	NADH-ubiquinone oxidoreductase 75 kDa subunit, mitochondrial	35.63	19	79.417	120000000	192000000	16700000	36900000	100000000	123000000	128000000	239000000	0.663158	0.803571	0.736364	0.80597
NDUFS2	O75306	NADH dehydrogenase [ubiquinone] iron-sulfur protein 2, mitochondrial	35.42	10	52.512	86900000	142000000			63200000	84100000	141000000	217000000	0.642105		0.681818	0.970149
NDUFS3	O75489	NADH dehydrogenase [ubiquinone] iron-sulfur protein 3, mitochondrial	54.92	11	30.223	182000000	323000000			137000000	224000000	216000000	395000000	0.589474		0.554545	0.820896
NDUFS5	O43920	NADH dehydrogenase [ubiquinone] iron-sulfur protein 5	17.92	2	12.509	4820000	3000000							1.69474
NDUFS7	O75251	NADH dehydrogenase [ubiquinone] iron-sulfur protein 7, mitochondrial	15.02	3	23.548					1740000	1190000	9400000	21300000			1.33636	0.656716
NDUFV1	P49821	NADH dehydrogenase [ubiquinone] flavoprotein 1, mitochondrial	14.22	6	50.785	46100	86900			4560000	4450000	2870000	7610000	0.557895		0.936364	0.567164
NEDD4	P46934	E3 ubiquitin-protein ligase NEDD4	10.01	8	149.022	13600000	33900000					8890000	26300000	0.421053			0.507463
NEK9	Q8TD19	Serine/threonine-protein kinase Nek9	5.41	4	107.1			4740000	12200000	19300000	25900000	1020000	1850000		0.696429	0.672727	0.820896
NELFB	Q8WX92	Negative elongation factor B	20.34	7	65.655	8080000	19200000			2800000	2600000			0.442105		0.981818
NEU1	Q99519	Sialidase-1	17.83	7	45.439	45400000	69600000			2750000	3240000	14100000	24900000	0.684211		0.772727	0.850746
NFS1	Q9Y697	Cysteine desulfurase, mitochondrial	6.13	2	50.164			1400000	4400000						0.571429
NFXL1	Q6ZNB6	NF-X1-type zinc finger protein NFXL1	7.35	4	101.27	4250000	1950000	394000	597000	1960000	545000	653000	446000	2.29474	1.17857	3.27273	2.1791
NIFK	Q9BYG3	MKI67 FHA domain-interacting nucleolar phosphoprotein	23.89	5	34.201	24700000	3420000			18100000	5150000			7.6		3.2
NIPSNAP1	Q9BPW8	Protein NipSnap homolog 1	22.54	6	33.289	14800000	7550000							2.05263
NIPSNAP2	O75323	Protein NipSnap homolog 2	30.07	7	33.721					13000000	8150000	3590000	7300000			1.45455	0.731343
NIT2	Q9NQR4	Omega-amidase NIT2	11.59	2	30.589					3980000	7400000		3420000			0.490909
NMD3	Q96D46	60S ribosomal export protein NMD3	11.53	5	57.566			1500000	3010000	1310000		2920000	1390000		0.892857		3.14925
NME1	P15531	Nucleoside diphosphate kinase A	34.87	2	17.138					37600000	53400000	8570000	55900000			0.636364	0.223881
NNMT	P40261	Nicotinamide N-methyltransferase	29.92	7	29.555			484000	810000						1.07143
NOC2L	Q9Y3T9	Nucleolar complex protein 2 homolog	7.21	5	84.866	37400000	42300000	15700000	26900000	11400000	8690000	31400000	29100000	0.936842	1.03571	1.19091	1.61194
NOL11	Q9H8H0	Nucleolar protein 11	8.07	6	81.072	12500000	19400000					19000000	26000000	0.673684			1.08955
NOL6	Q9H6R4	Nucleolar protein 6	3.4	2	127.513					4130000	2150000					1.74545
NOLC1	Q14978	Nucleolar and coiled-body phosphoprotein 1	6.01	2	73.56	135000		4730000	4960000						1.69643
NOMO1	Q15155	Nodal modulator 1	11.21	9	134.239	7400000	12200000	10000000	22100000	6990000	9140000	15900000	35400000	0.642105	0.803571	0.690909	0.671642
NONO	Q15233	Non-POU domain-containing octamer-binding protein	43.95	17	54.197	822000000	172000000			666000000	164000000	16000000	18100000	5.04211		3.7	1.31343
NOP10	Q9NPE3	H/ACA ribonucleoprotein complex subunit 3	43.75	2	7.701	11900000	5560000							2.24211
NOP2	P46087	Probable 28S rRNA (cytosine(4447)-C(5))-methyltransferase	12.19	8	89.247	20100000	3910000			73600000	11400000			5.41053		5.89091
NOP56	O00567	Nucleolar protein 56	35.86	15	66.009	142000000	97800000			43300000	19300000	57000000	31100000	1.52632		2.03636	2.74627
NOP58	Q9Y2X3	Nucleolar protein 58	35.92	14	59.541	144000000	73700000			66000000	25600000	48400000	26600000	2.05263		2.34545	2.71642
NPEPPS	P55786	Puromycin-sensitive aminopeptidase	50.05	36	103.211	447000000	669000000	55100000	113000000	376000000	378000000	380000000	488000000	0.705263	0.875	0.909091	1.16418
NPLOC4	Q8TAT6	Nuclear protein localization protein 4 homolog	14.8	7	68.077					1980000	2160000		6320000			0.836364
NPM1	P06748	Nucleophosmin	46.26	10	32.555	2400000000	1230000000	235000000	343000000	1970000000	1210000000	585000000	1050000000	2.06316	1.21429	1.47273	0.835821
NPM3	O75607	Nucleoplasmin-3	33.15	3	19.331	10000000	8410000			9210000	11700000			1.25263		0.718182
NRBP1	Q9UHY1	Nuclear receptor-binding protein	6.73	3	59.807			898000	3090000						0.517857
NSDHL	Q15738	Sterol-4-alpha-carboxylate 3-dehydrogenase, decarboxylating	20.91	7	41.874	3590000	31600000	1650000	10600000					0.115789	0.285714
NSF	P46459	Vesicle-fusing ATPase	49.87	29	82.542	160000000	187000000	1960000	5520000	113000000	111000000	39000000	88300000	0.905263	0.642857	0.927273	0.656716
NSMCE3	Q96MG7	Melanoma-associated antigen G1	7.89	2	34.287	4420000	7850000	1490000	4960000	3190000	4100000	1920000	3570000	0.589474	0.535714	0.709091	0.80597
NSUN2	Q08J23	tRNA (cytosine(34)-C(5))-methyltransferase	45.76	24	86.416	60000000	71700000	14600000	26400000	82200000	39700000	47000000	31600000	0.884211	0.982143	1.88182	2.20896
NT5DC1	Q5TFE4	5'-nucleotidase domain-containing protein 1	40	13	51.812	39600000	21500000			48800000	47800000	18900000	69100000	1.93684		0.927273	0.402985
NT5E	P21589	5'-nucleotidase	14.29	6	63.327	9990000	4480000			36000000	5550000			2.34737		5.89091
NTPCR	Q9BSD7	Cancer-related nucleoside-triphosphatase	40.53	5	20.7	29600000	23100000					17800000	34000000	1.34737			0.791045
NUBP2	Q9Y5Y2	Cytosolic Fe-S cluster assembly factor NUBP2	24.72	3	28.807	2900000	2700000			2290000	3900000			1.12632		0.536364
NUBPL	Q8TB37	Iron-sulfur protein NUBPL	9.4	2	34.061					1970000	1420000					1.26364
NUDC	Q9Y266	Nuclear migration protein nudC	20.54	6	38.219							19200000	19100000				1.50746
NUDCD1	Q96RS6	NudC domain-containing protein 1	9.26	5	66.713					1970000	970000		2940000			1.84545
NUDT21	O43809	Cleavage and polyadenylation specificity factor subunit 5	33.48	7	26.211	50000000	20700000			66600000	59600000	67600000	80600000	2.53684		1.01818	1.25373
NUFIP2	Q7Z417	Nuclear fragile X mental retardation-interacting protein 2	3.02	2	76.075			968000	1660000						1.03571
NUMA1	Q14980	Nuclear mitotic apparatus protein 1	5.77	10	238.115	12100000	10400000	3500000	4280000	11200000	4690000	3060000	3300000	1.22105	1.46429	2.17273	1.38806
NUP107	P57740	Nuclear pore complex protein Nup107	7.35	5	106.307					3480000	2750000	3480000	2700000			1.15455	1.92537
NUP133	Q8WUM0	Nuclear pore complex protein Nup133	10.47	9	128.898	10300000	6300000			4800000	1930000	7480000	2980000	1.71579		2.26364	3.74627
NUP153	P49790	Nuclear pore complex protein Nup153	5.36	6	153.843	7500000	9010000	3230000	1900000			837000		0.873684	3.03571
NUP155	O75694	Nuclear pore complex protein Nup155	12.72	13	155.1	52100000	38000000	9900000	18000000	58900000	38100000	23800000	41700000	1.44211	0.982143	1.4	0.850746
NUP160	Q12769	Nuclear pore complex protein Nup160	3.55	4	162.017	15000000	22200000							0.715789
NUP188	Q5SRE5	Nucleoporin NUP188 homolog	4.46	5	195.917	6530000	7870000			3180000	2640000	3390000	3670000	0.873684		1.09091	1.37313
NUP205	Q92621	Nuclear pore complex protein Nup205	3.43	5	227.776	18900000	14400000			4000000	3440000	7030000	2700000	1.38947		1.05455	3.89552
NUP210	Q8TEM1	Nuclear pore membrane glycoprotein 210	3.97	5	204.983	19800000	17400000			4220000	2730000	2180000		1.18947		1.4
NUP214	P35658	Nuclear pore complex protein Nup214	7.46	10	213.488	922000	5140000	4960000	8490000	9330000	7310000	4760000	5760000	0.189474	1.03571	1.16364	1.23881
NUP54	Q7Z3B4	Nucleoporin p54	11.64	4	55.401					17000000	19300000	13200000	17800000			0.8	1.10448
NUP62	P37198	Nuclear pore glycoprotein p62	9.39	3	53.222	9650000	14500000			4460000	6980000	3560000	5990000	0.705263		0.581818	0.895522
NUP85	Q9BW27	Nuclear pore complex protein Nup85	3.96	2	74.971	3250000	7580000							0.452632
NUP88	Q99567	Nuclear pore complex protein Nup88	10.39	5	83.489		4120000			10400000	7090000					1.33636
NUP93	Q8N1F7	Nuclear pore complex protein Nup93	26.25	18	93.43	108000000	85300000	3900000	5970000	64800000	47500000	26100000	29600000	1.33684	1.16071	1.23636	1.31343
NUP98	P52948	Nuclear pore complex protein Nup98-Nup96	2.97	5	197.457	8490000	15900000	4660000	9760000					0.557895	0.857143
OGDH	Q02218	2-oxoglutarate dehydrogenase, mitochondrial	51.52	30	115.861	337000000	1580000000	17700000	34200000	275000000	380000000	1280000000	1100000000	0.221053	0.928571	0.663636	1.73134
OGFR	Q9NZT2	Opioid growth factor receptor	19.94	8	73.28					561000	785000		425000			0.654545
OGT	O15294	UDP-N-acetylglucosamine--peptide N-acetylglucosaminyltransferase 110 kDa subunit	5.54	4	116.85	7000000	7700000	601000	724000					0.957895	1.48214
OPA1	O60313	Dynamin-like 120 kDa protein, mitochondrial	18.33	16	111.561	10500000	10700000	12300000	17100000					1.03158	1.28571
OSBPL10	Q9BXB5	Oxysterol-binding protein-related protein 10	8.38	4	83.917	1070000	1060000			879000	841000		729000	1.06316		0.954545
OSBPL11	Q9BXB4	Oxysterol-binding protein-related protein 11	4.95	2	83.591			889000	1980000						0.803571
OSGEP	Q9NPF4	Probable tRNA N6-adenosine threonylcarbamoyltransferase	34.33	8	36.403	23100000	37000000			10100000	14100000	19500000	35700000	0.652632		0.654545	0.820896
OTUB1	Q96FW1	Ubiquitin thioesterase OTUB1	49.82	10	31.264	43600000	51500000			74700000	88100000	54200000	111000000	0.894737		0.772727	0.731343
OXCT1	P55809	Succinyl-CoA:3-ketoacid coenzyme A transferase 1, mitochondrial	48.85	16	56.122	127000000	287000000	13800000	55000000	112000000	174000000	95500000	261000000	0.463158	0.446429	0.590909	0.552239
OXSR1	O95747	Serine/threonine-protein kinase OSR1	17.84	7	57.986	8080000	11500000	2730000	8030000					0.736842	0.607143
P3H1	Q32P28	Prolyl 3-hydroxylase 1	18.61	11	83.341	29900000	29000000			30900000	23300000	40700000	57300000	1.08421		1.20909	1.0597
P4HA1	P13674	Prolyl 4-hydroxylase subunit alpha-1	14.42	6	61.011					5800000	5470000					0.963636
P4HB	P07237	Protein disulfide-isomerase	12.8	6	57.081	8660000	23200000			7190000	8430000			0.389474		0.772727
PA2G4	Q9UQ80	Proliferation-associated protein 2G4	17.77	5	43.759	4430000	6990000			2300000	2610000			0.663158		0.8
PABPC1	P11940	Polyadenylate-binding protein 1	30.35	11	70.626	61300000	34300000			117000000	59000000	4050000	8190000	1.88421		1.8	0.746269
PABPC4	Q13310	Polyadenylate-binding protein 4	20.19	5	70.738	9550000	4260000			1460000	876000			2.35789		1.51818
PAFAH1B1	P43034	Platelet-activating factor acetylhydrolase IB subunit alpha	34.63	12	46.608					3530000	4370000	1920000	7980000			0.736364	0.358209
PAICS	P22234	Multifunctional protein ADE2	26.82	9	47.049					14300000	26100000		3770000			0.5
PAK1	Q13153	Serine/threonine-protein kinase PAK 1	7.34	3	60.609		1770000	2290000	8150000						0.5
PANK4	Q9NVE7	Pantothenate kinase 4	8.28	5	85.937	5980000	12100000	8940000	14200000	3780000	2790000			0.526316	1.125	1.23636
PAPSS1	O43252	Bifunctional 3'-phosphoadenosine 5'-phosphosulfate synthase 1	20.03	10	70.788			18500000	10900000	6490000	6990000	12600000	9730000		3.01786	0.845455	1.9403
PAPSS2	O95340	Bifunctional 3'-phosphoadenosine 5'-phosphosulfate synthase 2	11.4	5	69.457							3430000	4210000				1.22388
PARK7	Q99497	Protein deglycase DJ-1	19.05	2	19.878	1150000				3450000	5070000					0.618182
PARP1	P09874	Poly [ADP-ribose] polymerase 1	48.03	36	113.012	278000000	137000000	135000000	66500000	209000000	82600000	548000000	177000000	2.13684	3.60714	2.3	4.62687
PARP2	Q9UGN5	Poly [ADP-ribose] polymerase 2	3.77	2	66.164	733000	1090000	4020000	2650000	873000	620000	1260000	624000	0.705263	2.71429	1.28182	3
PARVA	Q9NVD7	Alpha-parvin	17.74	5	42.217							2990000	6340000				0.701493
PC	P11498	Pyruvate carboxylase, mitochondrial	55.18	50	129.551	175000000	189000000	21700000	38200000	177000000	202000000	180000000	304000000	0.978947	1.01786	0.8	0.880597
PCBP1	Q15365	Poly(rC)-binding protein 1	74.16	11	37.474	866000000	518000000	19400000	50300000	825000000	769000000	148000000	644000000	1.75789	0.696429	0.972727	0.343284
PCBP2	Q15366	Poly(rC)-binding protein 2	46.58	7	38.556	273000000	162000000	5410000	14200000	243000000	204000000	47200000	145000000	1.77895	0.678571	1.08182	0.492537
PCDH7	O60245	Protocadherin-7	2.25	2	116	864000	1200000			435000	538000	446000	955000	0.757895		0.736364	0.701493
PCK2	Q16822	Phosphoenolpyruvate carboxykinase [GTP], mitochondrial	49.22	24	70.685	168000000	198000000	11400000	13900000	200000000	153000000	122000000	164000000	0.894737	1.46429	1.19091	1.1194
PCM1	Q15154	Pericentriolar material 1 protein	1.19	2	228.392			461000	853000						0.964286
PCMT1	P22061	Protein-L-isoaspartate(D-aspartate) O-methyltransferase	60.35	10	24.621	171000000	224000000	22900000	50000000	168000000	357000000	62300000	272000000	0.8	0.821429	0.427273	0.343284
PCNA	P12004	Proliferating cell nuclear antigen	72.03	16	28.75	1040000000	1780000000	128000000	218000000	961000000	1320000000	921000000	1860000000	0.621053	1.05357	0.663636	0.746269
PCNT	O95613	Pericentrin	0.96	2	377.806	46300000	9740000			46700000	13900000			5.01053		3.05455
PCYT2	Q99447	Ethanolamine-phosphate cytidylyltransferase	6.68	2	43.808			188000	802000						0.428571
PDCD6IP	Q8WUM4	Programmed cell death 6-interacting protein	32.37	20	95.963	38600000	17500000			31700000	24200000	5030000	12300000	2.32632		1.19091	0.61194
PDHA1	P08559	Pyruvate dehydrogenase E1 component subunit alpha, somatic form, mitochondrial	57.69	17	43.268	234000000	437000000	75700000	120000000	179000000	265000000	319000000	491000000	0.557895	1.125	0.618182	0.970149
PDHB	P11177	Pyruvate dehydrogenase E1 component subunit beta, mitochondrial	39	12	39.208	146000000	308000000	1210000	2910000	111000000	130000000	333000000	306000000	0.505263	0.75	0.772727	1.62687
PDHX	O00330	Pyruvate dehydrogenase protein X component, mitochondrial	28.14	12	54.089	14100000	42100000			7010000	10900000	9470000	13900000	0.357895		0.581818	1.01493
PDIA3	P30101	Protein disulfide-isomerase A3	10.1	4	56.747			1540000	3150000						0.875
PDIA6	Q15084	Protein disulfide-isomerase A6	30.68	9	48.091	32100000	23900000			11100000	29400000		31900000	1.41053		0.345455
PDLIM5	Q96HC4	PDZ and LIM domain protein 5	27.68	12	63.904	99000000	133000000	18800000	30700000	63100000	59800000	69400000	102000000	0.778947	1.08929	0.963636	1.01493
PDLIM7	Q9NR12	PDZ and LIM domain protein 7	47.05	15	49.813	60900000	64100000	23900000	21800000	74300000	53300000	131000000	96700000	1	1.96429	1.26364	2.01493
PDS5A	Q29RF7	Sister chromatid cohesion protein PDS5 homolog A	20.72	18	150.734	27300000	31600000	3200000	6200000	10400000	4920000	10300000	7010000	0.905263	0.928571	1.91818	2.19403
PELO	Q9BRX2	Protein pelota homolog	23.64	8	43.332	25200000	42300000	17200000	31100000	44100000	19600000	23800000	27900000	0.631579	0.982143	2.05455	1.28358
PELP1	Q8IZL8	Proline-, glutamic acid- and leucine-rich protein 1	9.65	6	119.624	21600000	30700000			28100000	26200000	14200000	26600000	0.747368		0.972727	0.80597
PES1	O00541	Pescadillo homolog	18.37	8	67.96	24700000	9180000			8520000	709000	496000		2.83158		10.9091
PFDN2	Q9UHV9	Prefoldin subunit 2	29.87	4	16.638	20800000	45400000			24200000	56600000	21600000	35800000	0.484211		0.390909	0.910448
PFKL	P17858	ATP-dependent 6-phosphofructokinase, liver type	40.51	19	84.964	180000000	482000000	3080000	51900000	154000000	118000000	110000000	127000000	0.389474	0.107143	1.19091	1.29851
PFKM	P08237	ATP-dependent 6-phosphofructokinase, muscle type	34.36	17	85.128	64800000	30600000			44900000	59600000	110000000	169000000	2.23158		0.681818	0.970149
PFKP	Q01813	ATP-dependent 6-phosphofructokinase, platelet type	55.23	25	85.542	779000000	1220000000	139000000	275000000	656000000	439000000	796000000	640000000	0.673684	0.910714	1.36364	1.85075
PFN1	P07737	Profilin-1	52.14	6	15.045	134000000	97800000			125000000	36600000			1.44211		3.09091
PFN2	P35080	Profilin-2	20.71	2	15.036	73800000	23300000			65700000	39300000			3.32632		1.51818
PGAM5	Q96HS1	Serine/threonine-protein phosphatase PGAM5, mitochondrial	10.73	3	31.985	3290000	1910000							1.81053
PGD	P52209	6-phosphogluconate dehydrogenase, decarboxylating	42.44	16	53.106	63900000	31800000			67200000	95700000	3660000	68500000	2.11579		0.636364	0.0746269
PGK1	P00558	Phosphoglycerate kinase 1	43.88	15	44.586	75700000	69500000			63200000	1460000000	2740000	55100000	1.14737		0.0363636	0.0746269
PGM1	P36871	Phosphoglucomutase-1	21.71	10	61.411					829000	1150000					0.654545
PGM2	Q96G03	Phosphoglucomutase-2	46.08	27	68.24	119000000	131000000	7080000	31900000	153000000	233000000	183000000	352000000	0.947368	0.392857	0.6	0.776119
PGM3	O95394	Phosphoacetylglucosamine mutase	38.01	16	59.814	7360000	9070000	796000	1520000	9490000	6090000	13600000	20800000	0.852632	0.946429	1.41818	0.970149
PHB	P35232	Prohibitin	26.84	6	29.786	23400000	23100000			30500000	19000000	18700000	17400000	1.06316		1.45455	1.61194
PHB2	Q99623	Prohibitin-2	12.37	3	33.276	7070000	12400000			5900000	991000	1430000	5780000	0.6		5.40909	0.373134
PHF5A	Q7RTV0	PHD finger-like domain-containing protein 5A	55.45	6	12.397	80100000	70200000	24400000	34800000	81400000	68100000	28100000	43900000	1.2	1.25	1.08182	0.955224
PHF6	Q8IWS0	PHD finger protein 6	18.36	5	41.264	14400000	8070000			14500000	5090000	3890000	806000	1.87368		2.59091	7.20896
PHGDH	O43175	D-3-phosphoglycerate dehydrogenase	60.04	24	56.614	1740000000	1780000000	563000000	866000000	2030000000	2130000000	1630000000	2380000000	1.03158	1.16071	0.863636	1.02985
PITRM1	Q5JRX3	Presequence protease, mitochondrial	10.61	9	117.338			108000	426000		3360000				0.446429
PKM	P14618	Pyruvate kinase PKM	66.85	31	57.9	8920000000	4200000000	245000000	717000000	8870000000	11000000000	1210000000	11100000000	2.23158	0.607143	0.727273	0.164179
PKN2	Q16513	Serine/threonine-protein kinase N2	2.03	2	111.964	1190000	1700000			1130000	1170000	601000	1110000	0.736842		0.881818	0.80597
PLAA	Q9Y263	Phospholipase A-2-activating protein	17.61	10	87.101	13600000	22100000			14400000	12300000	11900000	13600000	0.652632		1.06364	1.29851
PLEC	Q15149	Plectin	36.06	129	531.466	317000000	407000000	27300000	44200000	393000000	256000000	91900000	184000000	0.821053	1.10714	1.39091	0.746269
PLEKHA5	Q9HAU0	Pleckstrin homology domain-containing family A member 5	2.51	2	127.385			616000	850000						1.30357
PLOD2	O00469	Procollagen-lysine,2-oxoglutarate 5-dioxygenase 2	3.39	2	84.632			1070000	3970000						0.482143
PML	P29590	Protein PML	7.14	5	97.489			5960000	15100000	6350000	4710000	11000000	6660000		0.696429	1.22727	2.46269
PMS2	P54278	Mismatch repair endonuclease PMS2	3.83	2	95.736	169000	222000			810000	876000			0.8		0.836364
PNN	Q9H307	Pinin	4.32	3	81.565	27200000	14100000	6580000	10700000					2.03158	1.10714
POGZ	Q7Z3K3	Pogo transposable element with ZNF domain	7.8	8	155.245	17100000	16600000	308000	487000	5110000	4270000	21200000	18400000	1.08421	1.125	1.09091	1.71642
POLDIP2	Q9Y2S7	Polymerase delta-interacting protein 2	39.13	11	42.007	11000000	13400000	3700000	7090000	9700000	19100000	52400000	110000000	0.863158	0.928571	0.463636	0.716418
POLDIP3	Q9BY77	Polymerase delta-interacting protein 3	6.18	2	46.06			321000	470000						1.21429
POLR1A	O95602	DNA-directed RNA polymerase I subunit RPA1	7.03	9	194.687	5780000	3780000			10900000	10500000	4810000	11300000	1.61053		0.945455	0.641791
POLR1B	Q9H9Y6	DNA-directed RNA polymerase I subunit RPA2	5.9	5	128.146					6750000	2900000	5060000	8640000			2.10909	0.880597
POLR1C	O15160	DNA-directed RNA polymerases I and III subunit RPAC1	30.64	7	39.225	29700000	29000000			30100000	36500000		2970000	1.07368		0.745455
POLR2A	P24928	DNA-directed RNA polymerase II subunit RPB1	10.1	14	217.039					9440000	7770000	2100000	11200000			1.1	0.283582
POLR2B	P30876	DNA-directed RNA polymerase II subunit RPB2	16.7	15	133.811	7260000	11600000	8870000	7090000	5940000	2700000	7520000	8740000	0.663158	2.23214	2	1.28358
POLR2E	P19388	DNA-directed RNA polymerases I, II, and III subunit RPABC1	23.81	4	24.536	26800000	42900000	12600000	29300000	5490000	6580000	11500000	19400000	0.652632	0.767857	0.763636	0.880597
POLR2H	P52434	DNA-directed RNA polymerases I, II, and III subunit RPABC3	12.67	2	17.132	5020000	6650000	282000	333000	5190000	4980000			0.8	1.51786	0.945455
PON1	P27169	Serum paraoxonase/arylesterase 1	18.87	4	39.706		117000000	4670000	36400000		120000000		207000000		0.232143
PON2	Q15165	Serum paraoxonase/arylesterase 2	27.12	6	39.372	15300000	35400000			14400000	17300000		3360000	0.452632		0.754545
PPA1	Q15181	Inorganic pyrophosphatase	13.49	3	32.639	1340000				7380000	6710000					1
PPAT	Q06203	Amidophosphoribosyltransferase	33.66	13	57.362	2500000000	125000000	15600000	28500000	62900000	118000000	2790000000	253000000	21.0526	0.982143	0.481818	16.4179
PPFIA1	Q13136	Liprin-alpha-1	7.4	5	135.695					4690000	3530000	860000	1230000			1.20909	1.04478
PPIB	P23284	Peptidyl-prolyl cis-trans isomerase B	34.26	7	23.728					21200000	6650000					2.9
PPM1G	O15355	Protein phosphatase 1G	13.92	7	59.235	13700000	19100000	3620000	4710000	2780000	5400000	3450000	9230000	0.757895	1.375	0.463636	0.552239
PPME1	Q9Y570	Protein phosphatase methylesterase 1	10.1	3	42.288			426000	778000						0.982143
PPP1CA	P62136	Serine/threonine-protein phosphatase PP1-alpha catalytic subunit	56.36	4	37.488	137000000	106000000			108000000	81400000	113000000	193000000	1.36842		1.20909	0.880597
PPP1R12A	O14974	Protein phosphatase 1 regulatory subunit 12A	4.66	4	115.211	4220000	8290000	11100000	15500000	2300000	2330000	11000000	6750000	0.536842	1.28571	0.9	2.43284
PPP1R9B	Q96SB3	Neurabin-2	2.94	2	89.138			877000	383000						4.08929
PPP2CA	P67775	Serine/threonine-protein phosphatase 2A catalytic subunit alpha isoform	56.63	2	35.571	104000000	91200000			142000000	171000000	27500000	108000000	1.2		0.754545	0.373134
PPP2R1A	P30153	Serine/threonine-protein phosphatase 2A 65 kDa regulatory subunit A alpha isoform	47.37	22	65.267	405000000	316000000	10400000	20800000	315000000	271000000	99500000	331000000	1.34737	0.892857	1.05455	0.447761
PPP2R2A	P63151	Serine/threonine-protein phosphatase 2A 55 kDa regulatory subunit B alpha isoform	17.9	6	51.659					7050000	8150000		6270000			0.790909
PPP2R5D	Q14738	Serine/threonine-protein phosphatase 2A 56 kDa regulatory subunit delta isoform	10.47	4	69.947	4280000	4330000			629000	889000			1.04211		0.645455
PPP3CA	Q08209	Serine/threonine-protein phosphatase 2B catalytic subunit alpha isoform	42.42	9	58.65	347000000	328000000	25100000	40900000	229000000	360000000	277000000	460000000	1.11579	1.08929	0.572727	0.895522
PPP3R1	P63098	Calcineurin subunit B type 1	40.59	5	19.288	9090000	11900000			33100000	51500000	35900000	72900000	0.810526		0.581818	0.731343
PPP4R1	Q8TF05	Serine/threonine-protein phosphatase 4 regulatory subunit 1	2.11	2	106.936			1470000	1530000						1.71429
PPP4R3A	Q6IN85	Serine/threonine-protein phosphatase 4 regulatory subunit 3A	9.84	5	95.308	2290000	5900000	12800000	31600000					0.410526	0.714286
PPP6C	O00743	Serine/threonine-protein phosphatase 6 catalytic subunit	28.2	6	35.121					11400000	9700000	6560000	7020000			1.06364	1.38806
PPP6R3	Q5H9R7	Serine/threonine-protein phosphatase 6 regulatory subunit 3	8.36	6	97.608			4440000	6770000	8490000	7740000		1680000		1.17857	1
PRDX3	P30048	Thioredoxin-dependent peroxide reductase, mitochondrial	30.47	5	27.675	24100000	17900000	4830000	11600000	25200000	29500000			1.41053	0.75	0.772727
PRDX6	P30041	Peroxiredoxin-6	57.14	13	25.019	197000000	331000000	2000000	2460000	222000000	261000000	269000000	434000000	0.631579	1.46429	0.772727	0.925373
PREP	P48147	Prolyl endopeptidase	18.59	11	80.648	20300000	10200000	4390000	7210000					2.08421	1.08929
PRKAA1	Q13131	5'-AMP-activated protein kinase catalytic subunit alpha-1	8.23	4	63.969	2490000	6710000	1070000	3490000					0.389474	0.553571
PRKACB	P22694	cAMP-dependent protein kinase catalytic subunit beta	20.8	7	40.597	7260000	4950000			10400000	10500000	11800000	21200000	1.54737		0.9	0.835821
PRKAR1A	P10644	cAMP-dependent protein kinase type I-alpha regulatory subunit	16.54	5	42.955	8020000	6520000			16300000	17500000	3100000	13500000	1.29474		0.845455	0.343284
PRKCSH	P14314	Glucosidase 2 subunit beta	6.06	3	59.388	6250000	28400000	845000	1650000		1220000	13500000	10500000	0.231579	0.910714		1.92537
PRKDC	P78527	DNA-dependent protein kinase catalytic subunit	47.34	171	468.788	2320000000	2060000000	166000000	248000000	2010000000	907000000	1330000000	1010000000	1.18947	1.19643	2.01818	1.97015
PRMT1	Q99873	Protein arginine N-methyltransferase 1	51.8	15	41.489	240000000	78900000			432000000	501000000	16500000	292000000	3.2		0.781818	0.0895522
PRMT3	O60678	Protein arginine N-methyltransferase 3	7.16	3	59.838			1580000	2300000						1.23214
PRMT5	O14744	Protein arginine N-methyltransferase 5	42.07	21	72.638	96300000	67100000	2460000	8880000	95400000	105000000	26400000	147000000	1.50526	0.5	0.827273	0.268657
PRPF19	Q9UMS4	Pre-mRNA-processing factor 19	19.64	6	55.146	40900000	11500000			39700000	17000000			3.74737		2.12727
PRPF40A	O75400	Pre-mRNA-processing factor 40 homolog A	2.4	2	108.737					2500000	1110000					2.04545
PRPF6	O94906	Pre-mRNA-processing factor 6	11.9	10	106.858	19400000	16700000	6290000	4840000	17900000	10100000	11000000	9180000	1.22105	2.32143	1.60909	1.79104
PRPF8	Q6P2Q9	Pre-mRNA-processing-splicing factor 8	26.04	46	273.427	153000000	93300000	4450000	4260000	110000000	41100000	14200000	4650000	1.72632	1.85714	2.43636	4.55224
PRPS1	P60891	Ribose-phosphate pyrophosphokinase 1	36.16	5	34.812	80200000	60900000	1290000	2770000	160000000	189000000	50700000	192000000	1.38947	0.839286	0.772727	0.38806
PRPSAP1	Q14558	Phosphoribosyl pyrophosphate synthase-associated protein 1	17.7	4	39.369	21500000	19200000			17500000	20600000	5330000	11900000	1.17895		0.772727	0.671642
PRPSAP2	O60256	Phosphoribosyl pyrophosphate synthase-associated protein 2	13.01	3	40.899							28000000	5610000				7.44776
PSAT1	Q9Y617	Phosphoserine aminotransferase	31.89	10	40.397	28700000	22700000			19200000	19300000		11200000	1.32632		0.909091
PSIP1	O75475	PC4 and SFRS1-interacting protein	15.47	6	60.067	83800		4890000	2250000			3470000	2550000		3.875		2.02985
PSMA5	P28066	Proteasome subunit alpha type-5	46.47	8	26.394	261000000	468000000	8940000	38600000	228000000	345000000	170000000	448000000	0.589474	0.410714	0.6	0.567164
PSMC1	P62191	26S protease regulatory subunit 4	68.86	22	49.154	437000000	753000000	45400000	111000000	281000000	308000000	476000000	595000000	0.610526	0.732143	0.827273	1.19403
PSMC2	P35998	26S protease regulatory subunit 7	65.36	23	48.603	301000000	718000000	40700000	114000000	247000000	283000000	170000000	345000000	0.442105	0.642857	0.790909	0.731343
PSMC3	P17980	26S protease regulatory subunit 6A	60.59	21	49.172	434000000	812000000	19200000	51700000	504000000	650000000	413000000	744000000	0.557895	0.660714	0.709091	0.835821
PSMC4	P43686	26S protease regulatory subunit 6B	72.25	25	47.337	390000000	804000000	10100000	30700000	326000000	395000000	328000000	666000000	0.515789	0.589286	0.745455	0.731343
PSMC5	P62195	26S protease regulatory subunit 8	63.79	22	45.597	349000000	698000000	61000000	147000000	347000000	371000000	529000000	829000000	0.526316	0.732143	0.854545	0.955224
PSMC6	P62333	26S protease regulatory subunit 10B	67.1	21	44.145	356000000	727000000	93000000	220000000	468000000	508000000	306000000	539000000	0.515789	0.75	0.836364	0.850746
PSMD1	Q99460	26S proteasome non-ATPase regulatory subunit 1	51.73	34	105.769	396000000	829000000	25400000	68800000	306000000	343000000	314000000	482000000	0.505263	0.660714	0.809091	0.970149
PSMD10	O75832	26S proteasome non-ATPase regulatory subunit 10	38.94	7	24.412	13900000	28900000	47800000	132000000	21700000	28000000	43100000	81100000	0.505263	0.642857	0.7	0.791045
PSMD11	O00231	26S proteasome non-ATPase regulatory subunit 11	21.09	8	47.434	17500000	8530000			31600000	20900000			2.15789		1.37273
PSMD12	O00232	26S proteasome non-ATPase regulatory subunit 12	12.28	5	52.871	13100000	14200000			10500000	11900000			0.968421		0.8
PSMD13	Q9UNM6	26S proteasome non-ATPase regulatory subunit 13	24.47	8	42.918	10700000	10100000			2900000	5380000	3590000	6200000	1.12632		0.490909	0.865672
PSMD14	O00487	26S proteasome non-ATPase regulatory subunit 14	34.84	7	34.555	16900000	21500000			19400000	23800000	5920000	10300000	0.831579		0.745455	0.850746
PSMD2	Q13200	26S proteasome non-ATPase regulatory subunit 2	52.09	37	100.136	738000000	1670000000	90500000	228000000	740000000	921000000	794000000	1190000000	0.463158	0.714286	0.727273	1
PSMD3	O43242	26S proteasome non-ATPase regulatory subunit 3	47.38	21	60.939	95300000	83400000	2950000	10400000	154000000	127000000	81700000	128000000	1.2	0.517857	1.1	0.955224
PSMD4	P55036	26S proteasome non-ATPase regulatory subunit 4	24.93	8	40.711	55800000	85600000	1690000	5670000	55600000	82400000	19400000	48500000	0.684211	0.535714	0.609091	0.597015
PSMD5	Q16401	26S proteasome non-ATPase regulatory subunit 5	35.12	14	56.16	34800000	53500000			15200000	16000000	65400000	66300000	0.684211		0.863636	1.47761
PSMD6	Q15008	26S proteasome non-ATPase regulatory subunit 6	21.59	7	45.502	21000000	28000000			25800000	25200000	15500000	34700000	0.789474		0.936364	0.671642
PSMD8	P48556	26S proteasome non-ATPase regulatory subunit 8	31.71	9	39.587	78600000	107000000	1780000	5030000	60800000	59300000	68300000	77200000	0.768421	0.625	0.936364	1.32836
PSMD9	O00233	26S proteasome non-ATPase regulatory subunit 9	36.32	7	24.667	86800000	187000000			39000000	59500000	32200000	79200000	0.484211		0.6	0.61194
PSME2	Q9UL46	Proteasome activator complex subunit 2	15.9	2	27.384	395000				1390000	2270000		2810000			0.554545
PTBP1	P26599	Polypyrimidine tract-binding protein 1	45.01	16	57.186	118000000	47700000			105000000	62700000		7720000	2.58947		1.51818
PTER	Q96BW5	Phosphotriesterase-related protein	13.47	4	38.993					2330000	2950000	6630000	10500000			0.718182	0.940299
PTGES2	Q9H7Z7	Prostaglandin E synthase 2	23.08	7	41.917	10200000	18400000					6030000	6050000	0.578947			1.49254
PTGES3	Q15185	Prostaglandin E synthase 3	33.75	5	18.685	131000000	33900000			179000000	120000000		18300000	4.06316		1.35455
PTK2	Q05397	Focal adhesion kinase 1	4.56	5	119.157	9560000	14400000					2730000	3650000	0.694737			1.1194
PTP4A1	Q93096	Protein tyrosine phosphatase type IVA 1	12.72	2	19.802							2930000	2290000				1.91045
PTPN1	P18031	Tyrosine-protein phosphatase non-receptor type 1	16.32	5	49.935					25400000	14600000					1.58182
PTPN12	Q05209	Tyrosine-protein phosphatase non-receptor type 12	8.97	5	88.051	1010000	2210000			2840000	7610000			0.484211		0.336364
PTPN23	Q9H3S7	Tyrosine-protein phosphatase non-receptor type 23	12.41	13	178.861					2510000	1650000					1.38182
PTPRF	P10586	Receptor-type tyrosine-protein phosphatase F	1.21	2	212.744			228000	565000		5430000				0.714286
PUM1	Q14671	Pumilio homolog 1	6.32	3	126.395	1580000	1730000			1270000	832000	855000	539000	0.968421		1.39091	2.37313
PURB	Q96QR8	Transcriptional activator protein Pur-beta	8.65	2	33.22			1090000	759000	4740000					2.57143
PWP2	Q15269	Periodic tryptophan protein 2 homolog	9.47	7	102.387	34100000	28900000	3140000	5540000	25700000	22000000	32100000	42400000	1.24211	1.01786	1.06364	1.13433
PXN	P49023	Paxillin	19.97	9	64.464	23600000	30000000			10100000	13200000	12100000	22600000	0.831579		0.690909	0.80597
PYCR1	P32322	Pyrroline-5-carboxylate reductase 1, mitochondrial	47.02	9	33.34	139000000	215000000			192000000	209000000	270000000	326000000	0.684211		0.836364	1.23881
PYCR2	Q96C36	Pyrroline-5-carboxylate reductase 2	35	8	33.616	58100000	113000000	12800000	27700000	98500000	90300000	59000000	93000000	0.547368	0.821429	0.990909	0.955224
PYGB	P11216	Glycogen phosphorylase, brain form	65.12	35	96.635	1110000000	1590000000	50100000	114000000	1320000000	1340000000	1050000000	1560000000	0.736842	0.785714	0.890909	1
PYGL	P06737	Glycogen phosphorylase, liver form	61.51	35	97.087	534000000	875000000	129000000	239000000	737000000	842000000	916000000	1150000000	0.642105	0.964286	0.8	1.19403
QARS	P47897	Glutamine--tRNA ligase	37.81	24	87.743	78200000	120000000	7590000	8730000	126000000	93800000	74500000	82000000	0.684211	1.55357	1.21818	1.35821
QTRT2	Q9H974	Queuine tRNA-ribosyltransferase subunit QTRTD1	7.47	2	46.683					2100000	6850000					0.281818
RAB11B	Q15907	Ras-related protein Rab-11B	9.17	2	24.473							2270000	9720000				0.343284
RAB3GAP2	Q9H2M9	Rab3 GTPase-activating protein non-catalytic subunit	3.73	5	155.886							8800000	13000000				1.01493
RAB5C	P51148	Ras-related protein Rab-5C	11.11	2	23.468	302000	1630000					104000	308000	0.2			0.507463
RABGAP1	Q9Y3P9	Rab GTPase-activating protein 1	5.43	4	121.66		2000000	2190000	7790000						0.5
RAC2	P15153	Ras-related C3 botulinum toxin substrate 2	12.5	2	21.415					3670000	3950000					0.845455
RACK1	P63244	Guanine nucleotide-binding protein subunit beta-2-like 1	82.02	20	35.055	988000000	955000000	108000000	200000000	1250000000	892000000	1110000000	1150000000	1.08421	0.964286	1.27273	1.44776
RAD21	O60216	Double-strand-break repair protein rad21 homolog	4.6	3	71.645			1270000	2920000						0.785714
RAE1	P78406	mRNA export factor	33.42	9	40.942	11800000	14300000	4540000	8540000	32400000	30600000	5840000	17700000	0.873684	0.946429	0.963636	0.492537
RAI14	Q9P0K7	Ankycorbin	4.18	3	109.973			279000	796000						0.625
RALY	Q9UKM9	RNA-binding protein Raly	17.32	6	32.444	26400000	11700000	4540000	9290000	42500000	14200000			2.36842	0.875	2.71818
RAN	P62826	GTP-binding nuclear protein Ran	32.87	6	24.408	214000000	158000000			175000000	89100000	52800000	52700000	1.43158		1.78182	1.49254
RANBP1	P43487	Ran-specific GTPase-activating protein	16.92	2	23.296	14600000	21300000			9340000	9860000			0.726316		0.863636
RANBP2	P49792	E3 SUMO-protein ligase RanBP2	14.73	28	357.974	58100000	96100000	30800000	69100000	24100000	8160000	30600000	9190000	0.642105	0.803571	2.68182	4.97015
RANGAP1	P46060	Ran GTPase-activating protein 1	45.83	19	63.502	127000000	281000000	19100000	42100000	31800000	39800000	168000000	225000000	0.473684	0.803571	0.727273	1.1194
RAP1B	P61224	Ras-related protein Rap-1b	25	4	20.812					4840000	12100000		35600000			0.363636
RAP1GDS1	P52306	Rap1 GTPase-GDP dissociation stimulator 1	8.07	3	66.275	12900000	6070000			19600000	10400000		994000	2.24211		1.70909
RARS	P54136	Arginine--tRNA ligase, cytoplasmic	54.85	30	75.331	299000000	318000000	11000000	32200000	256000000	160000000	194000000	224000000	0.989474	0.607143	1.45455	1.29851
RB1CC1	Q8TDY2	RB1-inducible coiled-coil protein 1	1.44	2	182.975	1810000	4180000			1310000	1870000			0.452632		0.636364
RBBP4	Q09028	Histone-binding protein RBBP4	44.71	7	47.626	132000000	121000000	27800000	33300000	131000000	130000000	133000000	217000000	1.14737	1.5	0.918182	0.925373
RBBP5	Q15291	Retinoblastoma-binding protein 5	4.28	2	59.116			4620000	9410000						0.875
RBBP7	Q16576	Histone-binding protein RBBP7	24	3	47.79					17000000	17300000					0.890909
RBM14	Q96PK6	RNA-binding protein 14	18.98	11	69.449	28700000	12700000			44800000	13100000			2.37895		3.11818
RBM15	Q96T37	Putative RNA-binding protein 15	4.71	3	107.124	5170000	3030000	264000	335000	2040000	556000			1.78947	1.41071	3.33636
RBM22	Q9NW64	Pre-mRNA-splicing factor RBM22	4.76	2	46.865			643000	876000			4910000	6250000		1.30357		1.1791
RBM25	P49756	RNA-binding protein 25	5.46	3	100.124	7160000	3370000	1370000	573000	3780000	1860000	2130000	1670000	2.24211	4.28571	1.84545	1.91045
RBM39	Q14498	RNA-binding protein 39	6.79	3	59.343	25200000	7020000	2140000	5540000	4510000				3.76842	0.696429
RBM4	Q9BWF3	RNA-binding protein 4	33.79	3	40.289	24500000	11900000	2380000	3620000	15100000	4330000			2.15789	1.17857	3.17273
RBMX	P38159	RNA-binding motif protein, X chromosome	36.57	14	42.306	427000000	145000000	16500000	18500000	532000000	127000000	62200000	51800000	3.11579	1.58929	3.80909	1.79104
RCC2	Q9P258	Protein RCC2	22.61	8	56.049	18400000	4600000			20400000	7830000			4.21053		2.37273
RCN1	Q15293	Reticulocalbin-1	36.86	10	38.866	19800000	42000000			48900000	115000000	6860000	109000000	0.494737		0.381818	0.0895522
RCN3	Q96D15	Reticulocalbin-3	7.62	2	37.47					1620000	3110000		67600			0.472727
RDH11	Q8TC12	Retinol dehydrogenase 11	37.11	9	35.363	118000000	71200000	4070000	6580000	158000000	97200000	18800000	36000000	1.73684	1.10714	1.48182	0.776119
RECQL	P46063	ATP-dependent DNA helicase Q1	44.84	21	73.41	45600000	43200000	13600000	14100000	49500000	73500000	105000000	166000000	1.11579	1.73214	0.609091	0.940299
RFC1	P35251	Replication factor C subunit 1	4.97	4	128.175	4960000	3400000	416000		3820000				1.53684
RFC2	P35250	Replication factor C subunit 2	48.31	12	39.132	31600000	42000000	4210000	8690000	51700000	76500000	63700000	58100000	0.789474	0.857143	0.618182	1.64179
RFC3	P40938	Replication factor C subunit 3	25.28	6	40.53	38800000	43600000			44200000	31500000	33600000	40300000	0.936842		1.27273	1.25373
RFC4	P35249	Replication factor C subunit 4	57.3	16	39.657	52500000	72800000			64400000	53700000	82000000	125000000	0.757895		1.09091	0.985075
RFC5	P40937	Replication factor C subunit 5	44.71	12	38.472	14800000	13200000			15400000	11100000	8130000	19100000	1.18947		1.25455	0.641791
RHEB	Q15382	GTP-binding protein Rheb	18.48	3	20.485							4530000	13900000				0.492537
RIOK3	O14730	Serine/threonine-protein kinase RIO3	7.71	3	59.055	1900000	6580000							0.305263
RMDN3	Q96TC7	Regulator of microtubule dynamics protein 3	9.57	3	52.086	1040000	11800000							0.0947368
RNF113A	O15541	RING finger protein 113A	8.45	2	38.763	3770000	5510000				1210000	6470000	6690000	0.726316			1.44776
RNF213	Q63HN8	E3 ubiquitin-protein ligase RNF213	1.48	6	591.03		2490000	653000	767000						1.51786
RNF214	Q8ND24	RING finger protein 214	5.12	3	77.619	1660000	3550000							0.494737
RNH1	P13489	Ribonuclease inhibitor	32.75	11	49.941	45100000	32900000			93100000	43800000	11000000	23400000	1.44211		1.93636	0.701493
RNPEP	Q9H4A4	Aminopeptidase B	22.15	11	72.549	7990000	9700000			18100000	20900000	12000000	18000000	0.863158		0.790909	1
RNPS1	Q15287	RNA-binding protein with serine-rich domain 1	11.48	3	34.188	23200000	3990000			12500000	8250000	2230000	4290000	6.13684		1.37273	0.776119
RPA1	P27694	Replication protein A 70 kDa DNA-binding subunit	20.29	11	68.095	30600000	18800000	42100000	38800000	23100000	13600000	35800000	39700000	1.71579	1.92857	1.54545	1.34328
RPA2	P15927	Replication protein A 32 kDa subunit	26.67	3	29.228				570000			7490000	6030000				1.85075
RPAP3	Q9H6T3	RNA polymerase II-associated protein 3	8.72	5	75.672					1000000	990000		486000			0.918182
RPF2	Q9H7B2	Ribosome production factor 2 homolog	18.3	4	35.56	5470000				10000000	1750000					5.20909
RPL10	P27635	60S ribosomal protein L10	47.66	10	24.588	339000000	127000000			193000000	79500000	55700000	58200000	2.8		2.20909	1.43284
RPL10A	P62906	60S ribosomal protein L10a	38.71	8	24.816	549000000	372000000	20200000	24300000	497000000	253000000	390000000	349000000	1.55789	1.48214	1.79091	1.67164
RPL11	P62913	60S ribosomal protein L11	32.58	4	20.24	429000000	190000000	38800000	58300000	452000000	235000000	154000000	230000000	2.37895	1.19643	1.74545	1
RPL12	P30050	60S ribosomal protein L12	62.42	8	17.808	401000000	122000000			324000000	101000000	45800000	34100000	3.46316		2.90909	2
RPL13	P26373	60S ribosomal protein L13	32.23	7	24.247	488000000	91400000			279000000	61100000	2460000		5.62105		4.14545
RPL13A	P40429	60S ribosomal protein L13a	30.54	7	23.562	127000000	23800000			228000000	36000000			5.64211		5.75455
RPL14	P50914	60S ribosomal protein L14	26.51	6	23.417	269000000	90200000	18100000	15100000	343000000	92600000	81300000	34200000	3.13684	2.14286	3.36364	3.55224
RPL15	P61313	60S ribosomal protein L15	41.67	8	24.131	175000000	16500000			150000000	22600000			11.1579		6.05455
RPL17	P18621	60S ribosomal protein L17	49.46	8	21.383	413000000	94400000			407000000	62200000	26600000	18300000	4.6		5.94545	2.1791
RPL18	Q07020	60S ribosomal protein L18	34.57	6	21.621	422000000	69600000			290000000	41300000			6.37895		6.39091
RPL18A	Q02543	60S ribosomal protein L18a	43.75	8	20.749	474000000	114000000			394000000	81900000	43400000	30300000	4.38947		4.36364	2.13433
RPL19	P84098	60S ribosomal protein L19	21.94	4	23.451	521000000	120000000			504000000	86600000	1400000		4.57895		5.29091
RPL21	P46778	60S ribosomal protein L21	25	4	18.553	303000000	90600000	3890000	2970000	366000000	110000000	105000000	64600000	3.52632	2.33929	3.01818	2.41791
RPL22	P35268	60S ribosomal protein L22	55.47	5	14.778	396000000	112000000			492000000	155000000	27600000	20200000	3.71579		2.88182	2.04478
RPL23	P62829	60S ribosomal protein L23	43.57	5	14.856	552000000	480000000	158000000	206000000	554000000	343000000	477000000	438000000	1.21053	1.375	1.46364	1.62687
RPL23A	P62750	60S ribosomal protein L23a	30.77	5	17.684	152000000	16100000			259000000	53900000	1100000		9.89474		4.37273
RPL24	P83731	60S ribosomal protein L24	30.57	5	17.768	396000000	128000000	24400000	23300000	411000000	103000000	148000000	46300000	3.25263	1.875	3.62727	4.79104
RPL26	P61254	60S ribosomal protein L26	37.93	6	17.248	103000000	36400000	7740000	11600000	299000000	67300000	3950000	1980000	2.97895	1.19643	4.04545	2.98507
RPL27	P61353	60S ribosomal protein L27	36.03	4	15.788	187000000	37000000			385000000	81900000	21800000	13300000	5.31579		4.27273	2.44776
RPL27A	P46776	60S ribosomal protein L27a	28.38	5	16.551	339000000	96700000			180000000	51800000			3.68421		3.15455
RPL28	P46779	60S ribosomal protein L28	32.12	5	15.738	114000000	36600000			134000000	27200000	17600000	3250000	3.29474		4.5	8.10448
RPL3	P39023	60S ribosomal protein L3	40.45	16	46.08	778000000	149000000			580000000	107000000	66600000	31900000	5.50526		4.90909	3.1194
RPL30	P62888	60S ribosomal protein L30	70.43	7	12.776	477000000	117000000			460000000	126000000	38700000	30400000	4.31579		3.31818	1.89552
RPL31	P62899	60S ribosomal protein L31	39.2	5	14.454	279000000	69800000			383000000	76500000	1250000		4.21053		4.55455
RPL32	P62910	60S ribosomal protein L32	38.52	5	15.85	133000000	27800000			105000000	18300000			5.01053		5.20909
RPL34	P49207	60S ribosomal protein L34	35.9	5	13.284	112000000	21500000	43500000	31700000	86800000	11200000	27900000	15400000	5.49474	2.44643	7.07273	2.71642
RPL35	P42766	60S ribosomal protein L35	15.45	2	14.543	114000000	25700000	962000	778000	93800000	11600000			4.65263	2.21429	7.31818
RPL35A	P18077	60S ribosomal protein L35a	50	7	12.53	57100000	12700000	17100000	13000000					4.71579	2.33929
RPL36	Q9Y3U8	60S ribosomal protein L36	35.24	3	12.246	60900000				58800000	9380000					5.69091
RPL37A	P61513	60S ribosomal protein L37a	41.3	3	10.268	101000000	48100000	9700000	9250000	103000000	18600000	22600000	18100000	2.21053	1.875	5.04545	1.86567
RPL38	P63173	60S ribosomal protein L38	41.43	4	8.213	13200000	16800000	13100000	77100000	18300000	18500000	103000000	69000000	0.821053	0.303571	0.9	2.22388
RPL4	P36578	60S ribosomal protein L4	43.09	17	47.667	793000000	210000000	8510000		797000000	123000000	147000000	27600000	3.97895		5.90909	7.95522
RPL5	P46777	60S ribosomal protein L5	40.07	11	34.341	293000000	197000000	13400000	18900000	280000000	122000000	48500000	54500000	1.56842	1.26786	2.09091	1.32836
RPL6	Q02878	60S ribosomal protein L6	36.11	10	32.708	338000000	43400000			457000000	61300000			8.2		6.78182
RPL7	P18124	60S ribosomal protein L7	58.06	15	29.207	987000000	268000000			1490000000	286000000	149000000	51000000	3.88421		4.71818	4.35821
RPL7A	P62424	60S ribosomal protein L7a	53.38	15	29.977	732000000	118000000	31500000	19900000	616000000	110000000	67300000	49500000	6.54737	2.83929	5.09091	2.02985
RPL7L1	Q6DKI1	60S ribosomal protein L7-like 1	21.14	4	28.643					11000000	2090000					4.76364
RPL8	P62917	60S ribosomal protein L8	48.64	8	28.007	791000000	180000000			341000000	79300000	21600000	2360000	4.62105		3.90909	13.6567
RPL9	P32969	60S ribosomal protein L9	67.71	9	21.85	155000000	28800000			414000000	87500000	8410000	7190000	5.67368		4.3	1.74627
RPLP0	P05388	60S acidic ribosomal protein P0	70.66	18	34.252	1330000000	887000000	27000000	56000000	1350000000	780000000	559000000	843000000	1.57895	0.857143	1.57273	0.985075
RPLP1	P05386	60S acidic ribosomal protein P1	51.75	2	11.507			30300000	73300000						0.732143
RPLP2	P05387	60S acidic ribosomal protein P2	69.57	5	11.658	86500000	54300000	751000	805000	71000000	42800000	12100000	19400000	1.67368	1.66071	1.50909	0.925373
RPN1	P04843	Dolichyl-diphosphooligosaccharide--protein glycosyltransferase subunit 1	31.96	15	68.527	123000000	98100000	1070000	1280000	128000000	117000000	57200000	88100000	1.31579	1.5	1	0.970149
RPN2	P04844	Dolichyl-diphosphooligosaccharide--protein glycosyltransferase subunit 2	44.69	19	69.241	327000000	399000000	66300000	131000000	286000000	263000000	193000000	246000000	0.863158	0.910714	0.990909	1.16418
RPS10	P46783	40S ribosomal protein S10	39.39	6	18.886	127000000	168000000			106000000	91900000	150000000	177000000	0.8		1.04545	1.26866
RPS11	P62280	40S ribosomal protein S11	51.27	10	18.419	657000000	208000000	28900000	28700000	536000000	249000000	97000000	83500000	3.32632	1.80357	1.96364	1.73134
RPS12	P25398	40S ribosomal protein S12	53.03	6	14.505	949000000	293000000	2130000	2200000	905000000	1040000000	167000000	729000000	3.41053	1.73214	0.790909	0.343284
RPS13	P62277	40S ribosomal protein S13	37.75	6	17.212	367000000	94100000			426000000	87000000	50500000	29200000	4.10526		4.45455	2.58209
RPS14	P62263	40S ribosomal protein S14	62.91	5	16.263	448000000	344000000	176000000	246000000	575000000	327000000	286000000	292000000	1.36842	1.28571	1.6	1.46269
RPS15	P62841	40S ribosomal protein S15	40.69	4	17.029	173000000	39800000			140000000	21600000	25200000	18900000	4.57895		5.89091	1.98507
RPS15A	P62244	40S ribosomal protein S15a	56.15	7	14.83	375000000	95500000	10200000	4200000	404000000	116000000	22100000	13200000	4.13684	4.32143	3.16364	2.49254
RPS16	P62249	40S ribosomal protein S16	52.05	8	16.435	598000000	374000000			335000000	202000000	450000000	401000000	1.68421		1.50909	1.67164
RPS17	P0CW22	40S ribosomal protein S17-like	46.67	4	15.54	133000000	46000000			195000000	80800000	26900000	38500000	3.04211		2.19091	1.04478
RPS18	P62269	40S ribosomal protein S18	43.42	7	17.708	653000000	411000000	60400000	67300000	588000000	299000000	420000000	371000000	1.67368	1.60714	1.79091	1.68657
RPS19	P39019	40S ribosomal protein S19	54.48	8	16.051	140000000	64200000	31600000	28500000	128000000	42600000			2.29474	1.98214	2.72727
RPS2	P15880	40S ribosomal protein S2	50.85	14	31.305	803000000	316000000	48000000	55200000	1050000000	332000000	225000000	126000000	2.67368	1.55357	2.86364	2.65672
RPS20	P60866	40S ribosomal protein S20	30.25	3	13.364	771000000	993000000			369000000	465000000	828000000	1080000000	0.821053		0.718182	1.14925
RPS21	P63220	40S ribosomal protein S21	57.83	4	9.106	49800000	40400000			43100000	55700000			1.29474		0.7
RPS23	P62266	40S ribosomal protein S23	47.55	5	15.798	151000000	42400000			116000000	29000000	63200000	39100000	3.74737		3.61818	2.41791
RPS24	P62847	40S ribosomal protein S24	39.1	5	15.413	168000000	68500000	6990000	4990000	229000000	56700000	78800000	33200000	2.57895	2.5	3.67273	3.53731
RPS25	P62851	40S ribosomal protein S25	32.8	5	13.734	135000000	47300000			401000000	146000000	159000000	132000000	2.98947		2.49091	1.80597
RPS26	P62854	40S ribosomal protein S26	26.96	3	13.007	234000000	85200000			130000000	34800000	67500000	29600000	2.89474		3.38182	3.40299
RPS27L	Q71UM5	40S ribosomal protein S27-like	39.29	2	9.471	115000000	98500000	38200000	52200000	302000000	196000000	219000000	150000000	1.23158	1.30357	1.4	2.1791
RPS28	P62857	40S ribosomal protein S28	30.43	2	7.836					23200000	28800000					0.736364
RPS29	P62273	40S ribosomal protein S29	23.21	2	6.672	127000000	53500000			106000000	44700000			2.49474		2.16364
RPS3	P23396	40S ribosomal protein S3	79.84	18	26.671	1260000000	1340000000	353000000	521000000	1420000000	1430000000	1600000000	2200000000	1	1.21429	0.909091	1.08955
RPS3A	P61247	40S ribosomal protein S3a	52.27	14	29.926	1360000000	326000000			1380000000	337000000	99700000	62800000	4.38947		3.73636	2.37313
RPS4X	P62701	40S ribosomal protein S4, X isoform	56.65	17	29.579	1350000000	295000000	34600000	32300000	928000000	235000000	66700000	71000000	4.82105	1.91071	3.6	1.40299
RPS5	P46782	40S ribosomal protein S5	50.49	9	22.862	600000000	347000000			475000000	311000000	289000000	362000000	1.82105		1.39091	1.19403
RPS6	P62753	40S ribosomal protein S6	31.33	7	28.663	380000000	88700000			275000000	47400000	11900000	2430000	4.50526		5.27273	7.32836
RPS6KA1	Q15418	Ribosomal protein S6 kinase alpha-1	14.97	6	82.671		2520000			4140000	6440000	3090000	7620000			0.581818	0.61194
RPS7	P62081	40S ribosomal protein S7	59.28	9	22.113	354000000	210000000			461000000	195000000	250000000	247000000	1.76842		2.14545	1.50746
RPS8	P62241	40S ribosomal protein S8	51.44	10	24.19	692000000	173000000	9150000	5430000	639000000	157000000	60300000	15200000	4.21053	3.01786	3.70909	5.91045
RPS9	P46781	40S ribosomal protein S9	38.66	9	22.578	878000000	223000000	13900000	12300000	634000000	132000000	20100000	3360000	4.14737	2.01786	4.37273	8.9403
RPSA	P08865	40S ribosomal protein SA	32.88	7	32.833	221000000	172000000			204000000	211000000	22700000	92400000	1.34737		0.872727	0.373134
RRBP1	Q9P2E9	Ribosome-binding protein 1	4.18	5	152.381			1650000	1970000						1.5
RRS1	Q15050	Ribosome biogenesis regulatory protein homolog	7.12	3	41.168					8130000	2020000					3.66364
RSF1	Q96T23	Remodeling and spacing factor 1	6.25	6	163.72							10300000	27500000				0.552239
RSL1D1	O76021	Ribosomal L1 domain-containing protein 1	17.76	6	54.939	128000000	40000000			77400000	7440000			3.36842		9.45455
RTCA	O00442	RNA 3'-terminal phosphate cyclase	20.49	6	39.311	6270000	13400000	18600000	37500000	13900000	15700000	31600000	29500000	0.494737	0.892857	0.8	1.59701
RTCB	Q9Y3I0	tRNA-splicing ligase RtcB homolog	47.72	20	55.175	140000000	155000000	5260000	19800000	188000000	140000000	12900000	36400000	0.947368	0.482143	1.21818	0.537313
RUFY1	Q96T51	RUN and FYVE domain-containing protein 1	16.81	9	79.767	12000000	10400000	1770000	5360000					1.22105	0.589286
RUNX3	Q13761	Runt-related transcription factor 3	7.47	3	44.328			5390000	4470000	3310000	3050000				2.16071	0.990909
RUVBL1	Q9Y265	RuvB-like 1	67.32	21	50.196	762000000	1740000000	45500000	183000000	655000000	906000000	1100000000	2000000000	0.463158	0.446429	0.654545	0.820896
RUVBL2	Q9Y230	RuvB-like 2	55.72	21	51.125	701000000	1460000000	52400000	131000000	723000000	1020000000	880000000	1420000000	0.505263	0.714286	0.645455	0.925373
S100A11	P31949	Protein S100-A11	23.81	2	11.733	2000000				3700000	3570000	772000	2460000			0.945455	0.462687
SAAL1	Q96ER3	Protein SAAL1	6.54	2	53.524			1140000	3060000						0.660714
SAE1	Q9UBE0	SUMO-activating enzyme subunit 1	64.16	16	38.426	211000000	331000000	14700000	43100000	180000000	244000000	178000000	309000000	0.673684	0.607143	0.672727	0.850746
SAFB	Q15424	Scaffold attachment factor B1	4.26	2	102.58	16300000	7430000			18600000	5050000			2.30526		3.35455
SAMHD1	Q9Y3Z3	Deoxynucleoside triphosphate triphosphohydrolase SAMHD1	35.3	17	72.155	27900000	41800000	1200000	1030000	49500000	39800000	62800000	60700000	0.705263	2.08929	1.12727	1.53731
SAP18	O00422	Histone deacetylase complex subunit SAP18	24.18	4	17.55			1220000	1290000						1.69643
SAR1A	Q9NR31	GTP-binding protein SAR1a	38.89	3	22.353					8410000	11100000					0.690909
SARS	P49591	Serine--tRNA ligase, cytoplasmic	15.76	7	58.74	13200000	17300000			3800000	2900000	7240000	12800000	0.8		1.19091	0.850746
SCFD1	Q8WVM8	Sec1 family domain-containing protein 1	28.66	13	72.334	86300000	108000000	24000000	49500000	60800000	53200000	56200000	90900000	0.842105	0.875	1.03636	0.925373
SCLY	Q96I15	Selenocysteine lyase	20.45	6	48.119	8670000	10500000			14900000	15400000	4740000	18700000	0.873684		0.881818	0.373134
SCRIB	Q14160	Protein scribble homolog	5.89	7	174.778	21500000	32700000			6420000	3300000	17800000	9340000	0.694737		1.77273	2.83582
SCRN1	Q12765	Secernin-1	18.6	6	46.353	2990000	2360000			5920000	6340000	1990000	6980000	1.32632		0.845455	0.41791
SDCBP	O00560	Syntenin-1	26.85	4	32.424	2140000						2690000	1040000				3.85075
SDF2	Q99470	Stromal cell-derived factor 2	32.7	4	23.011	33800000	66600000	2980000	2160000	64600000	149000000	119000000	245000000	0.536842	2.46429	0.4	0.731343
SDF2L1	Q9HCN8	Stromal cell-derived factor 2-like protein 1	49.77	5	23.584	24700000	28600000			49400000	134000000	84200000	149000000	0.915789		0.336364	0.850746
SDF4	Q9BRK5	45 kDa calcium-binding protein	16.57	6	41.78	4790000	7100000					4330000	8020000	0.705263			0.80597
SDHA	P31040	Succinate dehydrogenase [ubiquinone] flavoprotein subunit, mitochondrial	50.3	22	72.645	81800000	49000000			185000000	226000000	37000000	243000000	1.75789		0.745455	0.223881
SDHB	P21912	Succinate dehydrogenase [ubiquinone] iron-sulfur subunit, mitochondrial	32.5	7	31.609	99700000	134000000			56100000	62000000	74300000	130000000	0.778947		0.827273	0.850746
SDSL	Q96GA7	Serine dehydratase-like	17.93	3	34.652					1170000	1700000					0.627273
SEC13	P55735	Protein SEC13 homolog	22.05	5	35.518	23600000	32100000			32200000	29700000			0.768421		0.981818
SEC16A	O15027	Protein transport protein Sec16A	12.67	16	233.373	8210000	20200000	4330000	12000000	6200000	4220000	2190000		0.431579	0.642857	1.33636
SEC22B	O75396	Vesicle-trafficking protein SEC22b	38.14	7	24.578	30100000	47700000	22700000	52700000	29500000	30400000	20700000	24100000	0.663158	0.767857	0.881818	1.28358
SEC23A	Q15436	Protein transport protein Sec23A	21.96	10	86.105	45400000	90600000	4520000	13000000	68900000	81100000	36500000	60700000	0.526316	0.625	0.772727	0.895522
SEC23IP	Q9Y6Y8	SEC23-interacting protein	9.7	7	111.007		3180000			4420000	5290000	8690000	28400000			0.763636	0.462687
SEC24A	O95486	Protein transport protein Sec24A	1.56	2	119.674			953000	2700000						0.625
SEC24B	O95487	Protein transport protein Sec24B	4.18	4	137.331			989000		5200000	5690000					0.827273
SEC24C	P53992	Protein transport protein Sec24C	10.97	9	118.249	4820000	16500000			10900000	15100000	20200000	39000000	0.305263		0.654545	0.776119
SEC31A	O94979	Protein transport protein Sec31A	20.16	21	132.931	23600000	18900000	6920000	16800000	23100000	29700000	13600000	54100000	1.31579	0.732143	0.709091	0.373134
SEC61A1	P61619	Protein transport protein Sec61 subunit alpha isoform 1	12.61	5	52.231	36700000	23100000	18800000	25000000	21900000	12700000	14500000	18300000	1.67368	1.33929	1.56364	1.1791
SEC61B	P60468	Protein transport protein Sec61 subunit beta	21.88	2	9.968	32600000	12800000			27000000	15700000	24700000	17100000	2.67368		1.56364	2.16418
SEC63	Q9UGP8	Translocation protein SEC63 homolog	16.71	10	87.942	14400000	12400000	635000	584000	11800000	7920000	6010000	9580000	1.22105	1.94643	1.35455	0.940299
SEH1L	Q96EE3	Nucleoporin SEH1	20	4	39.623			1930000	3350000	2820000	6650000	2170000	8420000		1.03571	0.381818	0.38806
SEL1L	Q9UBV2	Protein sel-1 homolog 1	6.68	4	88.698			2710000	8700000						0.553571
SEPT2	Q15019	Septin-2	62.33	16	41.461	121000000	264000000	5280000	20400000	115000000	147000000	107000000	225000000	0.484211	0.464286	0.709091	0.716418
SEPT7	Q16181	Septin-7	40.73	15	50.648	28900000	43600000	6390000	17500000	31400000	31400000	4170000	9050000	0.694737	0.660714	0.909091	0.686567
SEPT9	Q9UHD8	Septin-9	49.83	25	65.361	509000000	1010000000	64700000	100000000	665000000	822000000	688000000	984000000	0.536842	1.16071	0.736364	1.04478
SEPT11	Q9NVA2	Septin-11	31.93	7	49.367					6840000	10800000					0.572727
SERBP1	Q8NC51	Plasminogen activator inhibitor 1 RNA-binding protein	10.54	4	44.938	3060000	995000	8090000	8750000	753000	499000	1460000	4400000	3.24211	1.66071	1.37273	0.492537
SERPINH1	P50454	Serpin H1	58.61	21	46.411	27300000	86700000			39800000	95200000	44600000	92000000	0.336842		0.381818	0.731343
SET	Q01105	Protein SET	33.79	6	33.469	25700000	39700000			26500000	52900000	6900000	37100000	0.684211		0.454545	0.283582
SF1	Q15637	Splicing factor 1	3.6	2	68.286	7790000	2460000	2070000	1740000			1930000	3300000	3.32632	2.125		0.880597
SF3A1	Q15459	Splicing factor 3A subunit 1	28.75	16	88.831	59600000	63200000	11000000	25600000	90500000	117000000	31200000	104000000	0.989474	0.767857	0.7	0.447761
SF3A2	Q15428	Splicing factor 3A subunit 2	21.77	7	49.224	3740000		4820000	10700000	19800000	20400000	2530000	21200000		0.803571	0.881818	0.179104
SF3A3	Q12874	Splicing factor 3A subunit 3	32.73	14	58.812	99200000	79000000			62700000	62700000	25400000	77300000	1.32632		0.909091	0.492537
SF3B1	O75533	Splicing factor 3B subunit 1	32.67	31	145.738	155000000	146000000	15000000	20500000	129000000	100000000	106000000	118000000	1.11579	1.32143	1.16364	1.34328
SF3B2	Q13435	Splicing factor 3B subunit 2	16.65	13	100.165	35200000	27300000	3990000	9730000	41200000	25200000	5440000	14700000	1.35789	0.732143	1.49091	0.552239
SF3B3	Q15393	Splicing factor 3B subunit 3	22.84	22	135.492	54700000	58400000			221000000	258000000	17100000	126000000	0.989474		0.781818	0.208955
SF3B6	Q9Y3B4	Splicing factor 3B subunit 6	20.8	2	14.576	10200000	5900000			25000000	14500000	12500000	12400000	1.83158		1.56364	1.50746
SFPQ	P23246	Splicing factor, proline- and glutamine-rich	33.8	24	76.102	1070000000	279000000	1410000	957000	1100000000	288000000	75200000	67900000	4.04211	2.64286	3.46364	1.65672
SFSWAP	Q12872	Splicing factor, suppressor of white-apricot homolog	2.73	2	104.758	4070000	5720000			8020000	8780000			0.747368		0.827273
SFXN1	Q9H9B4	Sideroflexin-1	47.52	12	35.596	224000000	190000000			175000000	159000000	181000000	246000000	1.24211		0.990909	1.08955
SGPP1	Q9BX95	Sphingosine-1-phosphate phosphatase 1	7.26	2	49.076	3350000	2530000							1.4
SH3BP1	Q9Y3L3	SH3 domain-binding protein 1	8.7	2	75.666	977000	2020000					475000	642000	0.505263			1.10448
SH3GL1	Q99961	Endophilin-A2	19.84	4	41.464					3630000	9670000	3270000	5420000			0.345455	0.895522
SHMT1	P34896	Serine hydroxymethyltransferase, cytosolic	9.32	3	53.049	2200000	3320000			14700000	3230000	9460000		0.694737		4.14545
SHMT2	P34897	Serine hydroxymethyltransferase, mitochondrial	63.69	26	55.958	379000000	444000000	17100000	50900000	486000000	570000000	271000000	683000000	0.905263	0.607143	0.772727	0.597015
SIN3A	Q96ST3	Paired amphipathic helix protein Sin3a	4.87	5	145.085			478000	652000		8100000				1.30357
SKIV2L2	P42285	Superkiller viralicidic activity 2-like 2	11.61	9	117.729	7170000	3310000			5390000	8900000		1410000	2.28421		0.554545
SLC16A1	P53985	Monocarboxylate transporter 1	6	3	53.909	2240000	4240000			13700000	6090000	10100000	5200000	0.557895		2.04545	2.89552
SLC1A4	P43007	Neutral amino acid transporter A	6.58	2	55.688			2940000	6100000						0.857143
SLC1A5	Q15758	Neutral amino acid transporter B(0)	13.86	6	56.562	68900000	112000000	17200000	38300000	63400000	72100000	56500000	92000000	0.652632	0.803571	0.8	0.910448
SLC25A1	P53007	Tricarboxylate transport protein, mitochondrial	18.01	5	33.991	45700000	52200000			20300000	14000000	16900000	20300000	0.926316		1.31818	1.23881
SLC25A10	Q9UBX3	Mitochondrial dicarboxylate carrier	13.59	2	31.262	5760000	6340000			5990000	2420000			0.957895		2.25455
SLC25A11	Q02978	Mitochondrial 2-oxoglutarate/malate carrier protein	42.99	12	34.04	103000000	117000000	19200000	26000000	70000000	54700000	56300000	64700000	0.936842	1.32143	1.16364	1.29851
SLC25A13	Q9UJS0	Calcium-binding mitochondrial carrier protein Aralar2	27.7	14	74.129	41800000	69400000			32800000	27400000	86500000	87000000	0.631579		1.09091	1.47761
SLC25A24	Q6NUK1	Calcium-binding mitochondrial carrier protein SCaMC-1	42.98	18	53.32	178000000	281000000	31700000	85100000	144000000	120000000	125000000	172000000	0.673684	0.660714	1.08182	1.08955
SLC25A3	Q00325	Phosphate carrier protein, mitochondrial	29.56	10	40.069	646000000	600000000	119000000	157000000	550000000	415000000	388000000	380000000	1.13684	1.35714	1.20909	1.52239
SLC25A5	P05141	ADP/ATP translocase 2	51.01	6	32.831	3710000000	3840000000	658000000	1080000000	3770000000	2740000000	3220000000	3510000000	1.02105	1.08929	1.25455	1.37313
SLC25A6	P12236	ADP/ATP translocase 3	59.4	2	32.845	174000000	186000000		2230000	212000000	160000000	190000000	221000000	0.978947		1.2	1.28358
SLC2A1	P11166	Solute carrier family 2, facilitated glucose transporter member 1	7.93	3	54.049	38400000	34200000			68500000	36300000	33200000	36100000	1.17895		1.71818	1.37313
SLC2A3	P11169	Solute carrier family 2, facilitated glucose transporter member 3	10.48	4	53.889	36900000	28900000			43400000	24000000	21400000	21100000	1.34737		1.64545	1.52239
SLC30A7	Q8NEW0	Zinc transporter 7	6.65	2	41.599					1870000	1580000					1.07273
SLC38A2	Q96QD8	Sodium-coupled neutral amino acid transporter 2	7.31	2	55.99					6090000	2000000					2.77273
SLC39A7	Q92504	Zinc transporter SLC39A7	2.99	2	50.087	9400000	7980000			7880000	5120000			1.24211		1.4
SLC3A2	P08195	4F2 cell-surface antigen heavy chain	43.49	21	67.952	437000000	679000000	557000	403000	501000000	573000000	427000000	612000000	0.673684	2.46429	0.790909	1.04478
SLC6A6	P31641	Sodium- and chloride-dependent taurine transporter	4.19	2	69.784	5940000	9320000	1310000	2780000	5210000	4950000	2420000	4130000	0.673684	0.839286	0.954545	0.880597
SLC7A1	P30825	High affinity cationic amino acid transporter 1	3.34	2	67.594	5470000	9510000			7180000	9320000	2930000	5510000	0.610526		0.7	0.791045
SLC7A5	Q01650	Large neutral amino acids transporter small subunit 1	14.2	6	54.974	22600000	31900000	13300000	27300000	32400000	26100000	30300000	36700000	0.747368	0.875	1.12727	1.23881
SLIRP	Q9GZT3	SRA stem-loop-interacting RNA-binding protein, mitochondrial	49.54	5	12.341	69400000	67900000	1760000	2530000	53300000	61300000	34500000	96800000	1.07368	1.23214	0.790909	0.537313
SLK	Q9H2G2	STE20-like serine/threonine-protein kinase	2.83	3	142.607	1080000		674000	2330000			1110000	240000		0.517857		6.92537
SMAD3	P84022	Mothers against decapentaplegic homolog 3	5.41	2	48.05			1310000	5090000						0.464286
SMARCA4	P51532	Transcription activator BRG1	8.8	14	184.53	2320000	2740000	16500000	16000000	2030000	1540000	15700000	12100000	0.884211	1.83929	1.2	1.9403
SMARCA5	O60264	SWI/SNF-related matrix-associated actin-dependent regulator of chromatin subfamily A member 5	13.69	14	121.828	5190000	4260000	12300000	13700000	17200000	6720000	14300000	3790000	1.28421	1.60714	2.32727	5.64179
SMARCC2	Q8TAQ2	SWI/SNF complex subunit SMARCC2	4.45	5	132.797							2490000	2780000				1.34328
SMARCD2	Q92925	SWI/SNF-related matrix-associated actin-dependent regulator of chromatin subfamily D member 2	5.08	2	58.884			4130000	10500000						0.696429
SMC1A	Q14683	Structural maintenance of chromosomes protein 1A	13.79	15	143.144	218000000	160000000	1470000	4280000	217000000	134000000	2850000	7580000	1.43158	0.607143	1.47273	0.567164
SMC2	O95347	Structural maintenance of chromosomes protein 2	17.96	19	135.572	14700000	21900000	4920000	6750000	14000000	4070000	11600000	15300000	0.705263	1.30357	3.12727	1.1194
SMC3	Q9UQE7	Structural maintenance of chromosomes protein 3	20.54	18	141.454	26100000	26300000	1780000	3970000	15700000	13200000	7710000	18500000	1.04211	0.803571	1.08182	0.626866
SMC4	Q9NTJ3	Structural maintenance of chromosomes protein 4	26.09	30	147.091	12900000	3790000	3810000	4530000	26000000	9060000	12400000	7220000	3.58947	1.5	2.6	2.56716
SMG1	Q96Q15	Serine/threonine-protein kinase SMG1	1.07	2	410.241	873000	1280000			820000	884000	756000	866000	0.715789		0.845455	1.29851
SMN2	Q16637	Survival motor neuron protein	19.73	4	31.828					8460000	2730000					2.81818
SND1	Q7KZF4	Staphylococcal nuclease domain-containing protein 1	15.82	11	101.934	5650000	3970000			22200000	7360000			1.49474		2.74545
SNRNP200	O75643	U5 small nuclear ribonucleoprotein 200 kDa helicase	28.65	48	244.353	91700000	46500000	14500000	21600000	111000000	32400000	27600000	15800000	2.07368	1.19643	3.12727	2.61194
SNRNP40	Q96DI7	U5 small nuclear ribonucleoprotein 40 kDa protein	54.9	11	39.286	39800000	61100000			17800000	16700000	14100000	27500000	0.684211		0.972727	0.761194
SNRNP70	P08621	U1 small nuclear ribonucleoprotein 70 kDa	10.53	4	51.526	2730000		5850000	4900000						2.125
SNRPB	P14678	Small nuclear ribonucleoprotein-associated proteins B and B'	21.67	6	24.594	68100000	40600000			117000000	62800000	13200000	23200000	1.76842		1.7	0.850746
SNRPD1	P62314	Small nuclear ribonucleoprotein Sm D1	28.57	2	13.273	31300000	16600000			18400000	3880000			1.97895		4.30909
SNRPD2	P62316	Small nuclear ribonucleoprotein Sm D2	61.86	7	13.518	166000000	67200000	9130000	12500000	61700000	32300000	34500000	56700000	2.6	1.30357	1.73636	0.910448
SNRPD3	P62318	Small nuclear ribonucleoprotein Sm D3	47.62	4	13.907	77900000	34700000			65600000	28800000	22400000	43900000	2.36842		2.07273	0.761194
SNRPE	P62304	Small nuclear ribonucleoprotein E	52.17	3	10.797	56300000	37800000			71100000	52000000	33700000	51200000	1.56842		1.24545	0.985075
SNTB1	Q13884	Beta-1-syntrophin	7.43	2	58.025							1870000	2560000				1.08955
SNU13	P55769	NHP2-like protein 1	25	3	14.165	11500000	4760000			39900000	33700000	44300000	66700000	2.54737		1.07273	0.985075
SNW1	Q13573	SNW domain-containing protein 1	4.66	2	61.456	5100000	2810000	1150000	1640000					1.90526	1.25
SNX2	O60749	Sorting nexin-2	12.14	4	58.435	9220000	3480000			1710000	1270000			2.78947		1.22727
SNX27	Q96L92	Sorting nexin-27	19.78	8	61.226	4600000	3800000				2740000	91200	14300000	1.27368			0.0149254
SNX5	Q9Y5X3	Sorting nexin-5	9.16	2	46.787			296000	822000						0.642857
SNX9	Q9Y5X1	Sorting nexin-9	21.18	10	66.55	4570000	3260000			8660000	4300000			1.47368		1.83636
SORD	Q00796	Sorbitol dehydrogenase	37.25	10	38.3	73100000	112000000	4220000	10000000	40400000	51700000	57300000	118000000	0.684211	0.75	0.709091	0.731343
SOWAHC	Q53LP3	Ankyrin repeat domain-containing protein SOWAHC	10.86	3	55.638	2170000	1680000	1300000	1550000	1430000	1280000	881000	1240000	1.35789	1.5	1.01818	1.0597
SP1	P08047	Transcription factor Sp1	2.17	2	80.644	7740000	11200000	2360000	3680000	7580000	10900000	8200000	8390000	0.726316	1.14286	0.636364	1.46269
SPAG5	Q96R06	Sperm-associated antigen 5	2.18	2	134.338	1230000	1570000					593000	618000	0.821053			1.43284
SPAG9	O60271	C-Jun-amino-terminal kinase-interacting protein 4	2.65	3	146.115					1510000	3210000		1050000			0.427273
SPCS2	Q15005	Signal peptidase complex subunit 2	22.57	3	24.987			6500000	9340000				3350000		1.25
SPECC1	Q5M775	Cytospin-B	3.37	3	118.512			686000	530000	1170000	1690000	1270000			2.30357	0.627273
SPECC1L	Q69YQ0	Cytospin-A	12.71	10	124.525	3550000	7380000	10600000	11200000			22700000	2020000	0.505263	1.69643		16.8657
SPTAN1	Q13813	Spectrin alpha chain, non-erythrocytic 1	42.15	83	284.364	75800000	196000000	84400000	84500000	46600000	36500000	820000000	394000000	0.410526	1.78571	1.16364	3.10448
SPTBN1	Q01082	Spectrin beta chain, non-erythrocytic 1	45.52	79	274.439	46100000	102000000	122000000	91500000	19500000	16900000	702000000	282000000	0.473684	2.375	1.04545	3.71642
SQOR	Q9Y6N5	Sulfide:quinone oxidoreductase, mitochondrial	9.11	3	49.929	2140000	5060000							0.442105
SQSTM1	Q13501	Sequestosome-1	39.32	10	47.657	86500000	204000000	6510000	7770000	92000000	48000000	190000000	111000000	0.442105	1.5	1.74545	2.55224
SRCAP	Q6ZRS2	Helicase SRCAP	0.77	2	343.343			1820000	1150000						2.83929
SRGAP2	O75044	SLIT-ROBO Rho GTPase-activating protein 2	4.86	4	120.805	369000	426000				231000			0.915789
SRP14	P37108	Signal recognition particle 14 kDa protein	15.44	3	14.561			9960000	15800000			4060000	6080000		1.125		1
SRP19	P09132	Signal recognition particle 19 kDa protein	36.81	4	16.145	48100000	23300000	2020000						2.17895
SRP54	P61011	Signal recognition particle 54 kDa protein	25.4	10	55.668			2760000	7950000	23000000	21700000		3980000		0.625	0.963636
SRP68	Q9UHB9	Signal recognition particle subunit SRP68	36.84	17	70.686	92100000	43400000	8330000	13900000	110000000	62100000	7290000	15600000	2.23158	1.07143	1.6	0.701493
SRP72	O76094	Signal recognition particle subunit SRP72	35.32	20	74.56	47100000	17900000			62700000	28500000	3090000	15700000	2.75789		2	0.298507
SRP9	P49458	Signal recognition particle 9 kDa protein	22.09	2	10.105	41100000	27500000			43300000	34500000	18600000	34900000	1.56842		1.14545	0.791045
SRPK1	Q96SB4	SRSF protein kinase 1	5.04	2	74.278	4330000	11000000							0.410526
SRPRB	Q9Y5M8	Signal recognition particle receptor subunit beta	45.39	10	29.684	34400000	52500000	13100000	19800000	19500000	20100000	53600000	74800000	0.694737	1.17857	0.881818	1.07463
SRRM1	Q8IYB3	Serine/arginine repetitive matrix protein 1	4.98	4	102.274	29400000	8610000			15600000	2920000			3.6		4.85455
SRRM2	Q9UQ35	Serine/arginine repetitive matrix protein 2	0.76	2	299.438			532000	430000						2.21429
SRRT	Q9BXP5	Serrate RNA effector molecule homolog	13.47	11	100.604	12000000				42300000	30800000		3430000			1.25455
SRSF1	Q07955	Serine/arginine-rich splicing factor 1	43.55	11	27.728	211000000	76800000			253000000	102000000	46200000	55300000	2.88421		2.25455	1.25373
SRSF2	Q01130	Serine/arginine-rich splicing factor 2	21.27	5	25.461	96500000	41200000			39500000	14900000	27500000	33100000	2.46316		2.40909	1.23881
SRSF3	P84103	Serine/arginine-rich splicing factor 3	37.2	5	19.318	332000000	163000000	23500000	26900000	281000000	140000000	72400000	80500000	2.14737	1.57143	1.82727	1.34328
SRSF6	Q13247	Serine/arginine-rich splicing factor 6	21.51	8	39.563	102000000	41300000	9540000	9450000	84000000	39100000	58500000	77000000	2.58947	1.80357	1.95455	1.13433
SRSF7	Q16629	Serine/arginine-rich splicing factor 7	21.43	4	27.35	22400000	16500000	3290000	2140000			3830000	2420000	1.43158	2.75		2.35821
SRSF9	Q13242	Serine/arginine-rich splicing factor 9	14.03	3	25.526	3000000		1980000	1860000						1.89286
SSBP1	Q04837	Single-stranded DNA-binding protein, mitochondrial	53.38	7	17.249	266000000	213000000	48300000	46900000	179000000	128000000	366000000	296000000	1.31579	1.83929	1.27273	1.85075
SSR1	P43307	Translocon-associated protein subunit alpha	8.04	2	32.215					15800000	15400000	21300000	33600000			0.927273	0.940299
SSR4	P51571	Translocon-associated protein subunit delta	53.18	6	18.987	140000000	146000000			125000000	111000000	77600000	95800000	1		1.01818	1.20896
SSRP1	Q08945	FACT complex subunit SSRP1	20.03	11	81.024	35900000	8070000			60200000	13500000			4.68421		4.05455
STAG2	Q8N3U4	Cohesin subunit SA-2	6.34	4	141.235			4130000	9930000		716000	1670000	3110000		0.75		0.80597
STAT1	P42224	Signal transducer and activator of transcription 1-alpha/beta	30.13	19	87.28	52000000	61000000	3070000	4590000	33200000	24800000	21400000	38900000	0.894737	1.19643	1.21818	0.820896
STAT3	P40763	Signal transducer and activator of transcription 3	12.6	7	88.011	16600000	7750000			8700000	2020000	10100000	17700000	2.25263		3.91818	0.850746
STAU2	Q9NUL3	Double-stranded RNA-binding protein Staufen homolog 2	8.95	4	62.601					3080000	607000					4.61818
STIP1	P31948	Stress-induced-phosphoprotein 1	11.05	5	62.599	1390000	76900000	3900000	8180000		33600000	4400000	77100000	0.0210526	0.857143		0.0895522
STK10	O94804	Serine/threonine-protein kinase 10	10.74	7	112.065	10800000	13500000					5930000	6430000	0.842105			1.37313
STK26	Q9P289	Serine/threonine-protein kinase 26	20.43	3	46.5	16400000	8230000					4600000	8700000	2.10526			0.791045
STK39	Q9UEW8	STE20/SPS1-related proline-alanine-rich protein kinase	12.48	3	59.436	4870000	10200000							0.505263
STOML2	Q9UJZ1	Stomatin-like protein 2, mitochondrial	54.21	12	38.51	283000000	381000000	38900000	62300000	274000000	369000000	289000000	556000000	0.778947	1.10714	0.672727	0.776119
STRAP	Q9Y3F4	Serine-threonine kinase receptor-associated protein	59.14	15	38.414	41600000	12500000			83300000	103000000	5520000	38200000	3.50526		0.736364	0.223881
STRIP1	Q5VSL9	Striatin-interacting protein 1	4.9	3	95.515			865000	2830000						0.553571
STRN3	Q13033	Striatin-3	24.09	12	87.155	32200000	34100000			40500000	41100000	14600000	78000000	1		0.9	0.283582
STRN4	Q9NRL3	Striatin-4	9.03	4	80.546		1190000			1430000	1360000	2330000	4460000			0.963636	0.776119
STT3A	P46977	Dolichyl-diphosphooligosaccharide--protein glycosyltransferase subunit STT3A	16.03	10	80.477	49100000	33700000	2280000	3560000	25000000	14100000	15800000	21800000	1.53684	1.14286	1.60909	1.07463
STXBP1	P61764	Syntaxin-binding protein 1	7.41	4	67.526							1870000	3720000				0.746269
SUB1	P53999	Activated RNA polymerase II transcriptional coactivator p15	42.52	5	14.386	67100000	23000000			24100000	3620000			3.07368		6.05455
SUCLA2	Q9P2R7	Succinyl-CoA ligase [ADP-forming] subunit beta, mitochondrial	40.82	15	50.285	69900000	108000000	28400000	38700000	87300000	94300000	75100000	158000000	0.684211	1.30357	0.845455	0.716418
SUCLG1	P53597	Succinyl-CoA ligase [ADP/GDP-forming] subunit alpha, mitochondrial	33.82	9	36.227	155000000	170000000	34400000	44700000	215000000	245000000	219000000	296000000	0.957895	1.375	0.8	1.10448
SUCLG2	Q96I99	Succinyl-CoA ligase [GDP-forming] subunit beta, mitochondrial	31.48	12	46.481	46800000	68200000		686000	24500000	30200000	27500000	52100000	0.726316		0.736364	0.791045
SUPT16H	Q9Y5B9	FACT complex subunit SPT16	12.32	11	119.838	50500000	10700000			83500000	13000000			4.97895		5.85455
SURF4	O15260	Surfeit locus protein 4	14.5	3	30.374	10800000	9400000			62600000	39000000	27500000	38400000	1.2		1.45455	1.07463
SV2A	Q7L0J3	Synaptic vesicle glycoprotein 2A	4.04	3	82.642			1300000	3360000						0.696429
SYMPK	Q92797	Symplekin	5.89	6	141.059	2230000	1830000							1.28421
SYNCRIP	O60506	Heterogeneous nuclear ribonucleoprotein Q	45.26	14	69.56	653000000	208000000	6220000	10000000	591000000	172000000	67200000	64600000	3.31579	1.10714	3.12727	1.55224
SYNE1	Q8NF91	Nesprin-1	0.27	3	1010.46	153000000	231000000					102000	125000	0.694737			1.20896
TAB2	Q9NYJ8	TGF-beta-activated kinase 1 and MAP3K7-binding protein 2	5.34	3	76.447	3510000	3840000	5500000	7380000	3930000	4980000	3390000	6360000	0.957895	1.33929	0.718182	0.791045
TACC2	O95359	Transforming acidic coiled-coil-containing protein 2	0.92	2	309.237	2200000	1270000							1.82105
TAF15	Q92804	TATA-binding protein-associated factor 2N	13.34	3	61.793	11200000	12000000			5430000		8540000		0.978947
TANC1	Q9C0D5	Protein TANC1	1.93	3	202.093	1320000	591000	513000	699000			260000	433000	2.35789	1.30357		0.895522
TARDBP	Q13148	TAR DNA-binding protein 43	26.57	7	44.711	45000000	30700000			88500000	28000000	2820000	4730000	1.54737		2.87273	0.895522
TARS	P26639	Threonine--tRNA ligase, cytoplasmic	57.12	36	83.382	524000000	770000000	39500000	104000000	470000000	827000000	329000000	1140000000	0.715789	0.678571	0.518182	0.432836
TARS2	Q9BW92	Threonine--tRNA ligase, mitochondrial	6.27	4	80.985					6950000	4480000	5160000	4590000			1.40909	1.68657
TBC1D4	O60343	TBC1 domain family member 4	3.7	3	146.471			2060000	5100000						0.714286
TBC1D5	Q92609	TBC1 domain family member 5	8.68	5	88.949	9610000	11700000	285000	495000	6720000	8920000	3120000	5530000	0.863158	1.03571	0.681818	0.835821
TBCD	Q9BTW9	Tubulin-specific chaperone D	10.99	10	132.515	4990000	4600000			1760000	2240000	3620000		1.13684		0.718182
TBL1XR1	Q9BZK7	F-box-like/WD repeat-containing protein TBL1XR1	16.73	3	55.56	27800000	28000000	3560000	9410000	35600000	32300000	50100000	60400000	1.04211	0.678571	1	1.23881
TBL2	Q9Y4P3	Transducin beta-like protein 2	10.07	4	49.766							3980000	3840000				1.53731
TBL3	Q12788	Transducin beta-like protein 3	14.73	8	88.978	15700000	16900000	4600000	6260000	20000000	9120000	2180000		0.978947	1.32143	2
TBRG4	Q969Z0	Protein TBRG4	20.92	9	70.693	24500000	38000000			28500000	28200000	8370000	12400000	0.673684		0.918182	1.01493
TBXAS1	P24557	Thromboxane-A synthase	9.01	4	60.479		50700000					4040000	8780000				0.686567
TCEA1	P23193	Transcription elongation factor A protein 1	19.6	5	33.948					8420000	7270000		4310000			1.05455
TCP1	P17987	T-complex protein 1 subunit alpha	80.4	34	60.306	2870000000	4890000000	181000000	484000000	2240000000	2390000000	2230000000	3380000000	0.621053	0.678571	0.854545	0.985075
TEAD1	P28347	Transcriptional enhancer factor TEF-1	9.62	4	47.915			14700000	13400000			23300000	31800000		1.96429		1.08955
TECR	Q9NZ01	Very-long-chain enoyl-CoA reductase	11.69	4	36.011	14800000	6800000	826000	1880000	16200000	3260000	1570000	1710000	2.28421	0.785714	4.52727	1.37313
TES	Q9UGI8	Testin	55.11	19	47.964	159000000	294000000	53200000	109000000	155000000	138000000	152000000	182000000	0.568421	0.875	1.01818	1.25373
TEX10	Q9NXF1	Testis-expressed sequence 10 protein	3.12	2	105.608	3960000	2880000			3890000	1340000	4380000	3220000	1.44211		2.63636	2.02985
TFAM	Q00059	Transcription factor A, mitochondrial	23.58	6	29.078	96300000	78300000	23100000	20700000	115000000	103000000	127000000	120000000	1.29474	1.98214	1.00909	1.58209
TFG	Q92734	Protein TFG	34.25	8	43.421		2510000			17000000	25300000	7860000	20100000			0.618182	0.58209
TFRC	P02786	Transferrin receptor protein 1	43.42	29	84.818	375000000	348000000	63600000	88500000	404000000	240000000	545000000	480000000	1.13684	1.28571	1.53636	1.68657
TGM2	P21980	Protein-glutamine gamma-glutamyltransferase 2	52.84	27	77.28	129000000	301000000	13600000	38700000	193000000	199000000	304000000	515000000	0.452632	0.625	0.881818	0.880597
THOC1	Q96FV9	THO complex subunit 1	12.48	7	75.619	9460000	15900000			2840000	5970000	17000000	19900000	0.631579		0.436364	1.28358
THOC2	Q8NI27	THO complex subunit 2	7.28	8	182.659	11600000	12500000			12600000	7490000	19200000	13200000	0.978947		1.52727	2.1791
THOC3	Q96J01	THO complex subunit 3	10.54	2	38.747	2050000				4320000	7000000					0.563636
THOC5	Q13769	THO complex subunit 5 homolog	3.37	2	78.458					2270000	2340000					0.881818
THOC6	Q86W42	THO complex subunit 6 homolog	25.22	6	37.511	9310000	11000000			23900000	26000000		2040000	0.894737		0.836364
THRAP3	Q9Y2W1	Thyroid hormone receptor-associated protein 3	11.83	8	108.601	34900000	12800000	3850000	3950000	51400000	14500000	802000	931000	2.87368	1.73214	3.22727	1.28358
THUMPD3	Q9BV44	THUMP domain-containing protein 3	3.55	2	56.967			4280000	8110000						0.946429
TIMM44	O43615	Mitochondrial import inner membrane translocase subunit TIM44	38.27	15	51.323	122000000	130000000			102000000	106000000	52700000	65000000	0.989474		0.872727	1.20896
TIMM50	Q3ZCQ8	Mitochondrial import inner membrane translocase subunit TIM50	20.96	6	39.622	29800000	28200000	466000	542000	48800000	26000000	33100000	32700000	1.11579	1.53571	1.7	1.50746
TJP1	Q07157	Tight junction protein ZO-1	7.44	10	195.34	7080000	12400000	4910000	6340000	6490000	5740000	11100000	6220000	0.6	1.39286	1.02727	2.67164
TJP2	Q9UDY2	Tight junction protein ZO-2	9.08	8	133.876	2900000	2460000			5040000	7340000	539000	1680000	1.24211		0.627273	0.477612
TKFC	Q3LXA3	Bifunctional ATP-dependent dihydroxyacetone kinase/FAD-AMP lyase (cyclizing)	14.61	4	58.91		8380000					2360000	4360000				0.80597
TKT	P29401	Transketolase	53.77	25	67.835	269000000	1170000000	61200000	409000000	284000000	422000000	136000000	428000000	0.242105	0.267857	0.609091	0.477612
TLN1	Q9Y490	Talin-1	9.52	16	269.599	2480000	2770000	2660000	9860000	13700000	14100000		2450000	0.947368	0.482143	0.881818
TMCO1	Q9UM00	Transmembrane and coiled-coil domain-containing protein 1	25	4	21.161	14100000	17200000	290000		8690000	3820000	5170000	6790000	0.863158		2.06364	1.13433
TMED2	Q15363	Transmembrane emp24 domain-containing protein 2	10.45	2	22.746			881000	1350000						1.16071
TMEM106B	Q9NUM4	Transmembrane protein 106B	7.66	2	31.108	1320000	1160000							1.2
TMEM165	Q9HC07	Transmembrane protein 165	13.58	2	34.883					4590000	3830000					1.09091
TMEM33	P57088	Transmembrane protein 33	15.38	4	27.96	30500000	20100000			30500000	15000000	14600000	15500000	1.6		1.84545	1.40299
TMEM70	Q9BUB7	Transmembrane protein 70, mitochondrial	28.08	6	28.951	6790000	16100000			29500000	18500000	6510000	6000000	0.442105		1.44545	1.62687
TMOD3	Q9NYL9	Tropomodulin-3	25.57	6	39.57	7260000	22600000			1060000		7590000	12800000	0.336842			0.895522
TMPO	P42166	Lamina-associated polypeptide 2, isoform alpha	33	12	75.446	57700000	95500000	7920000	11000000	7640000	7250000	16300000	10800000	0.631579	1.28571	0.954545	2.25373
TMPO	P42167	Lamina-associated polypeptide 2, isoforms beta/gamma	19.82	2	50.639			2920000	6410000						0.821429
TMX1	Q9H3N1	Thioredoxin-related transmembrane protein 1	18.57	5	31.771					29600000	41900000	9010000	49300000			0.645455	0.268657
TMX3	Q96JJ7	Protein disulfide-isomerase TMX3	14.76	6	51.839	6110000	4830000			8160000	8640000	1270000	4620000	1.32632		0.863636	0.41791
TNKS1BP1	Q9C0C2	182 kDa tankyrase-1-binding protein	5.96	6	181.685			221000	4090000						0.0892857
TNPO1	Q92973	Transportin-1	31.74	17	102.289	108000000	168000000	11400000	29100000	126000000	114000000	109000000	180000000	0.673684	0.696429	1.00909	0.895522
TNPO3	Q9Y5L0	Transportin-3	20.48	13	104.136	23200000	25000000	1460000	3590000	19700000	10200000	12400000	9150000	0.978947	0.732143	1.75455	2.02985
TNRC6B	Q9UPQ9	Trinucleotide repeat-containing gene 6B protein	5.46	7	193.883			3250000	4230000	120000	311000	7650000	8180000		1.375	0.354545	1.40299
TNS3	Q68CZ2	Tensin-3	10.73	10	155.169	7270000	11700000	2780000	7100000			16600000	13200000	0.652632	0.696429		1.8806
TOMM22	Q9NS69	Mitochondrial import receptor subunit TOM22 homolog	16.2	2	15.512	8550000	7020000			9180000	4210000	6790000	7990000	1.28421		1.98182	1.26866
TOMM70	O94826	Mitochondrial import receptor subunit TOM70	23.19	10	67.412	5500000	4340000	477000	1860000	44000000	20800000		5000000	1.33684	0.464286	1.91818
TOP1	P11387	DNA topoisomerase 1	37.65	27	90.669	291000000	97800000	3620000	1600000	370000000	85500000	377000000	130000000	3.12632	4.05357	3.93636	4.34328
TOP2B	Q02880	DNA topoisomerase 2-beta	2.83	2	183.152					1960000	1600000					1.11818
TOR1AIP1	Q5JTV8	Torsin-1A-interacting protein 1	7.89	4	66.208			7650000	10700000	3420000	3020000	1810000	1500000		1.26786	1.02727	1.79104
TP53	P04637	Cellular tumor antigen p53	8.65	3	43.625	11100000	10200000	4020000	7670000	1230000	1530000			1.13684	0.928571	0.736364
TP53BP1	Q12888	Tumor suppressor p53-binding protein 1	2.54	3	213.443					1500000	5320000	1030000	4550000			0.254545	0.343284
TPI1	P60174	Triosephosphate isomerase	8.74	2	30.772	1400000	1500000			4570000	3990000	595000	2400000	0.978947		1.04545	0.373134
TPM3	P06753	Tropomyosin alpha-3 chain	24.56	2	32.93	11800000	78200000	34200000	70200000	44500000	82800000	50000000	72700000	0.157895	0.875	0.490909	1.02985
TPM4	P67936	Tropomyosin alpha-4 chain	22.58	2	28.504	10800000	6480000	2990000	6170000	3850000	5530000	16100000	13900000	1.74737	0.857143	0.636364	1.74627
TPP1	O14773	Tripeptidyl-peptidase 1	14.21	5	61.21	8930000	24800000			3510000	9650000	7780000	11300000	0.378947		0.327273	1.02985
TPP2	P29144	Tripeptidyl-peptidase 2	20.66	20	138.263	6940000	3810000			99700000	117000000	2530000	30500000	1.91579		0.781818	0.119403
TPR	P12270	Nucleoprotein TPR	3.39	5	267.131					3690000	7240000	2610000	7650000			0.463636	0.507463
TRA2B	P62995	Transformer-2 protein homolog beta	26.74	5	33.646	51800000	50700000	10800000	9540000	51200000	33800000	14400000	35900000	1.07368	2.01786	1.37273	0.597015
TRAP1	Q12931	Heat shock protein 75 kDa, mitochondrial	36.65	21	80.06	35400000	32100000	8080000	22700000	20200000	19400000	17500000	29200000	1.15789	0.642857	0.945455	0.895522
TRIM21	P19474	E3 ubiquitin-protein ligase TRIM21	16.63	6	54.135					7710000	9980000	14800000	26300000			0.7	0.835821
TRIM25	Q14258	E3 ubiquitin/ISG15 ligase TRIM25	31.9	17	70.928	31500000	21400000			30400000	10900000	21000000	13800000	1.54737		2.54545	2.26866
TRIM28	Q13263	Transcription intermediary factor 1-beta	52.34	24	88.493	268000000	498000000	94900000	158000000	155000000	137000000	381000000	462000000	0.568421	1.07143	1.02727	1.23881
TRIM33	Q9UPN9	E3 ubiquitin-protein ligase TRIM33	7.36	6	122.456	2050000	6500000		417000				3230000	0.336842
TRIML1	Q8N9V2	Probable E3 ubiquitin-protein ligase TRIML1	4.91	2	52.968			4670000	8540000						0.982143
TRIO	O75962	Triple functional domain protein	2.74	3	346.683	290000	221000							1.37895
TRIP11	Q15643	Thyroid receptor-interacting protein 11	1.87	3	227.447		3300000			738000	624000					1.07273
TRIP12	Q14669	E3 ubiquitin-protein ligase TRIP12	5.42	7	220.296	15000000	10300000			7360000	5540000	6090000	7440000	1.53684		1.20909	1.22388
TRIP13	Q15645	Pachytene checkpoint protein 2 homolog	22.69	9	48.52	29800000	35600000	7330000	12800000	30600000	23200000	31600000	37800000	0.884211	1.01786	1.2	1.25373
TRMT1L	Q7Z2T5	TRMT1-like protein	4.77	2	81.695	3190000	3670000			965000	1580000		1660000	0.915789		0.554545
TRNT1	Q96Q11	CCA tRNA nucleotidyltransferase 1, mitochondrial	17.05	6	50.096					1180000	1680000					0.636364
TROVE2	P10155	60 kDa SS-A/Ro ribonucleoprotein	39.59	16	60.631	83400000	87100000	4110000	9710000	49000000	42300000	84500000	99900000	1.01053	0.75	1.05455	1.26866
TSC2	P49815	Tuberin	4.21	4	200.481	3280000	4220000	1340000	2460000	2450000	677000			0.821053	0.982143	3.29091
TSFM	P43897	Elongation factor Ts, mitochondrial	17.54	5	35.368	1630000	4690000							0.368421
TSSC1	Q53HC9	Protein TSSC1	22.22	6	43.576	3060000	12600000			2430000	3500000	2620000	9270000	0.252632		0.636364	0.41791
TTC37	Q6PGP7	Tetratricopeptide repeat protein 37	7.03	10	175.375			472000	3180000						0.267857
TTLL12	Q14166	Tubulin--tyrosine ligase-like protein 12	32.92	14	74.356	50900000	9190000			54900000	48000000		8050000	5.82105		1.03636
TTLL8	A6PVC2	Protein monoglycylase TTLL8	2.59	2	94.616			706000	1500000						0.839286
TTN	Q8WZ42	Titin	0.2	7	3813.65			1940000	5180000	10900000					0.660714
TUBA1C	Q9BQE3	Tubulin alpha-1C chain	67.93	2	49.863	513000000	261000000	5570000	8500000	1140000000	1180000000	719000000	1080000000	2.07368	1.17857	0.881818	1
TUBA4A	P68366	Tubulin alpha-4A chain	56.03	4	49.892	852000000	819000000			980000000	944000000	688000000	1050000000	1.09474		0.945455	0.985075
TUBB	P07437	Tubulin beta chain	74.1	4	49.639	3490000000	2870000000	394000000	558000000	1230000000	1100000000	1600000000	2410000000	1.28421	1.26786	1.01818	0.985075
TUBB3	Q13509	Tubulin beta-3 chain	65.56	6	50.4	105000000	59500000			295000000	219000000	363000000	367000000	1.86316		1.22727	1.47761
TUBB4A	P04350	Tubulin beta-4A chain	70.5	2	49.554					3090000		7320000	7260000				1.50746
TUBB6	Q9BUF5	Tubulin beta-6 chain	47.09	6	49.825	567000000	474000000			464000000	431000000	434000000	608000000	1.26316		0.981818	1.0597
TUBG1	P23258	Tubulin gamma-1 chain	39.02	11	51.138	10700000	5900000			43000000	33200000	45600000	39400000	1.90526		1.17273	1.73134
TUBGCP5	Q96RT8	Gamma-tubulin complex component 5	3.22	2	118.246	839000	883000			660000	246000	387000	221000	1		2.43636	2.61194
TUFM	P49411	Elongation factor Tu, mitochondrial	72.57	29	49.51	3030000000	6100000000	372000000	632000000	2420000000	3290000000	4530000000	5270000000	0.526316	1.05357	0.672727	1.28358
TXNDC5	Q8NBS9	Thioredoxin domain-containing protein 5	18.52	6	47.599	5020000	10900000			947000	1840000	13100000	13900000	0.484211		0.472727	1.40299
U2AF1	Q01081	Splicing factor U2AF 35 kDa subunit	20	4	27.854	169000000	89700000	13100000	22200000	107000000	31000000	30200000	23600000	1.98947	1.05357	3.13636	1.91045
U2AF2	P26368	Splicing factor U2AF 65 kDa subunit	24.63	8	53.467	142000000	44900000			167000000	38800000			3.33684		3.90909
UAP1L1	Q3KQV9	UDP-N-acetylhexosamine pyrophosphorylase-like protein 1	7.69	3	56.994					3600000	3500000	1840000	4460000			0.936364	0.61194
UBA2	Q9UBT2	SUMO-activating enzyme subunit 2	46.41	20	71.179	65300000	73600000	3140000	6630000	139000000	205000000	60600000	169000000	0.936842	0.839286	0.618182	0.537313
UBA3	Q8TBC4	NEDD8-activating enzyme E1 catalytic subunit	37.37	12	51.819	34600000	42300000			17400000	16600000	14500000	39900000	0.863158		0.954545	0.537313
UBA6	A0AVT1	Ubiquitin-like modifier-activating enzyme 6	3.33	2	117.895					2150000	3100000					0.627273
UBAP2L	Q14157	Ubiquitin-associated protein 2-like	31.55	19	114.465	82000000	134000000	11900000	19700000	85400000	117000000	97800000	166000000	0.642105	1.07143	0.663636	0.880597
UBASH3B	Q8TF42	Ubiquitin-associated and SH3 domain-containing protein B	19.11	8	72.649		2930000			21200000	25500000	74100000	62400000			0.754545	1.77612
UBE2Z	Q9H832	Ubiquitin-conjugating enzyme E2 Z	14.12	5	38.186			12400000	10200000	15000000	16600000	2580000	7760000		2.17857	0.818182	0.492537
UBE4A	Q14139	Ubiquitin conjugation factor E4 A	4.5	4	122.482	2160000	3830000	1160000	2850000	4090000	5800000	3480000	3370000	0.589474	0.732143	0.645455	1.55224
UBE4B	O95155	Ubiquitin conjugation factor E4 B	6.68	5	146.092					1890000	1770000	2240000				0.972727
UBR4	Q5T4S7	E3 ubiquitin-protein ligase UBR4	7.66	29	573.476	9580000	1730000	4500000	4930000	10000000	4560000	2840000	4810000	5.83158	1.625	1.99091	0.880597
UBR5	O95071	E3 ubiquitin-protein ligase UBR5	5	10	309.158			4850000	8420000		257000				1.03571
UCHL1	P09936	Ubiquitin carboxyl-terminal hydrolase isozyme L1	47.53	8	24.808	80200000	23500000			116000000	168000000		16100000	3.58947		0.627273
UCHL5	Q9Y5K5	Ubiquitin carboxyl-terminal hydrolase isozyme L5	37.39	10	37.583	42900000	24400000			34300000	49400000	5730000	32800000	1.85263		0.636364	0.268657
UFD1	Q92890	Ubiquitin fusion degradation protein 1 homolog	22.15	5	34.478					14000000	16200000		11800000			0.790909
UFL1	O94874	E3 UFM1-protein ligase 1	16.25	11	89.54	13400000	13300000	8340000	11400000	9460000	6810000	14400000	11700000	1.06316	1.30357	1.26364	1.8209
UGDH	O60701	UDP-glucose 6-dehydrogenase	21.66	7	54.989					16500000	17000000	5630000	10100000			0.881818	0.835821
UGGT1	Q9NYU2	UDP-glucose:glycoprotein glucosyltransferase 1	14.34	14	177.078	23300000	32900000	2040000	4530000	6810000	9180000	26200000	57700000	0.747368	0.803571	0.672727	0.686567
UMPS	P11172	Uridine 5'-monophosphate synthase	25	10	52.189	18900000	8220000	5490000	8430000	28900000	33200000	18600000	39400000	2.42105	1.16071	0.790909	0.701493
UNC45A	Q9H3U1	Protein unc-45 homolog A	13.67	11	103.011			1730000	5620000			4440000	4730000		0.553571		1.40299
UNK	Q9C0B0	RING finger protein unkempt homolog	3.09	2	88.029	482000	534000						152000	0.947368
UPF1	Q92900	Regulator of nonsense transcripts 1	39.77	34	124.267	172000000	227000000	20700000	34500000	164000000	220000000	112000000	231000000	0.8	1.07143	0.681818	0.716418
UPP1	Q16831	Uridine phosphorylase 1	27.74	8	33.912	3040000				13800000	14000000					0.890909
UQCR10	Q9UDW1	Cytochrome b-c1 complex subunit 9	38.1	2	7.304	36800000	48400000			21700000	23300000	36900000	50100000	0.8		0.845455	1.10448
UQCRC1	P31930	Cytochrome b-c1 complex subunit 1, mitochondrial	57.29	18	52.612	812000000	1010000000	17800000	32000000	720000000	742000000	656000000	1120000000	0.842105	1	0.881818	0.880597
UQCRC2	P22695	Cytochrome b-c1 complex subunit 2, mitochondrial	57.62	18	48.413	464000000	481000000	55100000	77400000	614000000	519000000	517000000	739000000	1.02105	1.26786	1.07273	1.04478
UQCRFS1	P47985	Cytochrome b-c1 complex subunit Rieske, mitochondrial	28.83	7	29.649	95300000	151000000	26200000	54900000	80400000	104000000	136000000	219000000	0.663158	0.857143	0.7	0.925373
UQCRQ	O14949	Cytochrome b-c1 complex subunit 8	35.37	3	9.9	21100000	13000000	3030000	3520000			15000000	16300000	1.71579	1.53571		1.37313
USO1	O60763	General vesicular transport factor p115	35.34	24	107.828	70000000	121000000	4780000	11200000	78900000	64400000	74800000	103000000	0.610526	0.767857	1.10909	1.08955
USP10	Q14694	Ubiquitin carboxyl-terminal hydrolase 10	15.79	10	87.08	8860000	10900000	4540000	7490000	4930000	2160000	5380000	10600000	0.852632	1.08929	2.08182	0.761194
USP14	P54578	Ubiquitin carboxyl-terminal hydrolase 14	12.96	5	56.033	10200000	6840000	183000	707000	11100000	13400000			1.56842	0.464286	0.754545
USP39	Q53GS9	U4/U6.U5 tri-snRNP-associated protein 2	5.66	2	65.34					18500000	8860000	17900000	7710000			1.9	3.46269
USP5	P45974	Ubiquitin carboxyl-terminal hydrolase 5	37.18	22	95.725	64300000	225000000		1420000	104000000	165000000	72700000	201000000	0.305263		0.572727	0.537313
USP7	Q93009	Ubiquitin carboxyl-terminal hydrolase 7	7.26	7	128.22	4660000		1830000	2400000						1.35714
USP9X	Q93008	Probable ubiquitin carboxyl-terminal hydrolase FAF-X	9.49	19	292.094	631000	1270000			492000	521000			0.526316		0.854545
UTRN	P46939	Utrophin	2.33	6	394.22	506000	875000			950000	946000			0.610526		0.918182
VAC14	Q08AM6	Protein VAC14 homolog	11.89	8	87.917			1400000	1390000						1.80357
VAPA	Q9P0L0	Vesicle-associated membrane protein-associated protein A	24.5	5	27.875	28200000	11200000			57900000	24700000			2.65263		2.12727
VARS	P26640	Valine--tRNA ligase	35.92	36	140.387	94700000	109000000	134000	150000	118000000	156000000	23700000	62400000	0.915789	1.58929	0.690909	0.567164
VBP1	P61758	Prefoldin subunit 3	22.34	3	22.643					3190000	6940000					0.418182
VCP	P55072	Transitional endoplasmic reticulum ATPase	60.3	35	89.266	362000000	117000000	2630000	5000000	400000000	409000000	15900000	116000000	3.26316	0.946429	0.890909	0.208955
VDAC1	P21796	Voltage-dependent anion-selective channel protein 1	67.14	12	30.754	110000000	107000000	16000000	10200000	97700000	59900000	33100000	44800000	1.08421	2.82143	1.48182	1.10448
VDAC2	P45880	Voltage-dependent anion-selective channel protein 2	44.9	10	31.547	184000000	131000000		113000	160000000	78800000	34200000	48100000	1.47368		1.84545	1.0597
VEZF1	Q14119	Vascular endothelial zinc finger 1	6.91	3	56.895			2580000	1750000						2.625
VIM	P08670	Vimentin	76.82	28	53.619	10600000000	2360000000	258000000	275000000	13200000000	2620000000	641000000	405000000	4.71579	1.67857	4.57273	2.35821
VPS18	Q9P253	Vacuolar protein sorting-associated protein 18 homolog	6.78	6	110.116	3210000	2260000	2170000	2140000					1.49474	1.80357
VPS26A	O75436	Vacuolar protein sorting-associated protein 26A	28.75	7	38.146	30300000	62700000			45900000	69900000	2410000	8980000	0.505263		0.6	0.402985
VPS29	Q9UBQ0	Vacuolar protein sorting-associated protein 29	45.6	7	20.493	38200000	35900000			66600000	73400000	7920000	38100000	1.11579		0.827273	0.313433
VPS35	Q96QK1	Vacuolar protein sorting-associated protein 35	38.07	24	91.649	175000000	177000000			156000000	175000000	61200000	163000000	1.04211		0.809091	0.567164
VTA1	Q9NP79	Vacuolar protein sorting-associated protein VTA1 homolog	26.38	6	33.858	25600000	10200000			29900000	16700000	13300000	24200000	2.64211		1.62727	0.820896
WARS	P23381	Tryptophan--tRNA ligase, cytoplasmic	12.95	4	53.132	7190000	7290000			6060000	8310000	5450000	11900000	1.04211		0.663636	0.686567
WASHC2A	Q641Q2	WASH complex subunit FAM21A	4.1	4	147.095	1520000	3230000	638000	2150000	746000	1820000			0.494737	0.535714	0.372727
WASHC4	Q2M389	WASH complex subunit 7	5.03	5	136.316			498000	841000						1.05357
WDCP	Q9H6R7	WD repeat and coiled-coil-containing protein C2orf44	3.33	2	79.086			1770000	3750000						0.839286
WDHD1	O75717	WD repeat and HMG-box DNA-binding protein 1	9.65	7	125.888	17100000	23100000			4400000	3480000			0.778947		1.14545
WDR1	O75083	WD repeat-containing protein 1	68.81	28	66.152	1070000000	852000000	141000000	189000000	1140000000	1250000000	637000000	1610000000	1.31579	1.33929	0.827273	0.58209
WDR11	Q9BZH6	WD repeat-containing protein 11	4.41	5	136.598	1500000	822000							1.91579
WDR12	Q9GZL7	Ribosome biogenesis protein WDR12	17.73	5	47.678	3950000	1580000			6120000	1380000		544000	2.63158		4.02727
WDR18	Q9BV38	WD repeat-containing protein 18	27.55	9	47.375	91200000	205000000	5820000	9000000	96300000	166000000	145000000	253000000	0.463158	1.16071	0.527273	0.850746
WDR3	Q9UNX4	WD repeat-containing protein 3	7.21	6	106.032			5400000	8330000						1.16071
WDR33	Q9C0J8	pre-mRNA 3' end processing protein WDR33	2.62	3	145.799					2320000	2210000					0.954545
WDR36	Q8NI36	WD repeat-containing protein 36	6.94	4	105.255	16300000	13100000			8820000	4960000	1470000	1990000	1.31579		1.61818	1.10448
WDR5	P61964	WD repeat-containing protein 5	45.51	10	36.565	124000000	153000000	39300000	65000000	61900000	104000000	166000000	247000000	0.852632	1.08929	0.545455	1
WDR77	Q9BQA1	Methylosome protein 50	31.87	8	36.701	36700000	20600000			57700000	58300000	35100000	100000000	1.87368		0.9	0.522388
WDR82	Q6UXN9	WD repeat-containing protein 82	8.63	3	35.056	15000000	7230000							2.17895
WISP1	O95388	WNT1-inducible-signaling pathway protein 1	11.44	2	40.304					154000	187000					0.745455
WIZ	O95785	Protein Wiz	1.39	2	178.563			378000	683000						0.982143
WNK1	Q9H4A3	Serine/threonine-protein kinase WNK1	1.51	3	250.64	1940000	3900000					2720000	2950000	0.526316			1.37313
WRNIP1	Q96S55	ATPase WRNIP1	21.95	10	72.088	5420000	43700000	3460000	10200000	1570000	3140000	5620000	6630000	0.126316	0.607143	0.454545	1.26866
WTAP	Q15007	Pre-mRNA-splicing regulator WTAP	12.12	3	44.217		2800000		49000	2150000	1890000	1110000	2170000			1.03636	0.761194
XAB2	Q9HCS7	Pre-mRNA-splicing factor SYF1	5.85	5	99.946			2510000	3360000						1.33929
XPO1	O14980	Exportin-1	39.31	34	123.306	135000000	160000000			156000000	137000000	150000000	184000000	0.884211		1.03636	1.22388
XPO5	Q9HAV4	Exportin-5	24.34	23	136.222	64400000	57700000	6580000	13200000	44200000	29000000	27900000	13100000	1.17895	0.892857	1.38182	3.1791
XPO7	Q9UIA9	Exportin-7	6.99	7	123.828	4160000	9160000	1700000	3620000	2110000	2440000			0.473684	0.839286	0.790909
XPOT	O43592	Exportin-T	20.27	15	109.893	21800000	22900000			7040000	2550000	32900000	15800000	1		2.50909	3.10448
XRCC5	P13010	X-ray repair cross-complementing protein 5	73.77	39	82.652	2100000000	1710000000	29600000	27500000	2210000000	1490000000	2440000000	1840000000	1.29474	1.92857	1.34545	1.98507
XRCC6	P12956	X-ray repair cross-complementing protein 6	57.31	33	69.799	1540000000	1160000000	77700000	95300000	2290000000	1570000000	2640000000	2020000000	1.38947	1.46429	1.31818	1.95522
XRN2	Q9H0D6	5'-3' exoribonuclease 2	7.47	4	108.513			4000000	5840000						1.23214
YARS	P54577	Tyrosine--tRNA ligase, cytoplasmic	53.6	25	59.106	45500000	28600000		385000	105000000	148000000	3390000	49100000	1.67368		0.645455	0.104478
YBX1	P67809	Nuclease-sensitive element-binding protein 1	40.74	7	35.903	183000000	34200000	2600000	2060000	124000000	11400000	21900000	3480000	5.65263	2.25	9.90909	9.38806
YTHDF1	Q9BYJ9	YTH domain-containing family protein 1	15.74	2	60.836	5280000	2660000	1120000	1950000					2.09474	1.03571
YWHAB	P31946	14-3-3 protein beta/alpha	65.04	7	28.065	249000000	396000000	99600000	260000000	158000000	185000000	151000000	307000000	0.663158	0.678571	0.772727	0.731343
YWHAE	P62258	14-3-3 protein epsilon	61.57	12	29.155	486000000	754000000	63200000	179000000	570000000	598000000	378000000	781000000	0.684211	0.625	0.863636	0.716418
YWHAG	P61981	14-3-3 protein gamma	51.82	7	28.285	34300000	45100000	1250000	3820000	9900000	15700000	11400000	22900000	0.8	0.589286	0.572727	0.746269
YWHAH	Q04917	14-3-3 protein eta	47.15	7	28.201	49000000	73300000	1200000	4880000	32600000	27200000	22600000	46200000	0.705263	0.446429	1.09091	0.731343
YWHAQ	P27348	14-3-3 protein theta	53.88	7	27.747	68300000	70000000			74200000	67100000	33300000	70600000	1.03158		1.00909	0.701493
YWHAZ	P63104	14-3-3 protein zeta/delta	63.27	10	27.728	650000000	1070000000	126000000	343000000	570000000	482000000	399000000	681000000	0.642105	0.660714	1.07273	0.880597
YY1	P25490	Transcriptional repressor protein YY1	9.66	2	44.685	5870000	2920000							2.11579
ZC3H11A	O75152	Zinc finger CCCH domain-containing protein 11A	6.05	3	89.076	3360000	3480000			3690000	2720000	2330000	2610000	1.02105		1.23636	1.32836
ZC3H14	Q6PJT7	Zinc finger CCCH domain-containing protein 14	5.3	4	82.823			3370000	8150000						0.732143
ZC3H15	Q8WU90	Zinc finger CCCH domain-containing protein 15	9.15	4	48.573	6780000	326000			8470000	12900000			21.8947		0.6
ZC3H18	Q86VM9	Zinc finger CCCH domain-containing protein 18	7.87	5	106.315	9350000	5220000	942000	913000	11300000	6550000	2300000	1520000	1.88421	1.83929	1.57273	2.25373
ZC3H4	Q9UPT8	Zinc finger CCCH domain-containing protein 4	2.46	2	140.169	693000	1270000			2850000	1410000			0.578947		1.82727
ZC3HAV1	Q7Z2W4	Zinc finger CCCH-type antiviral protein 1	11.97	8	101.367	36800000	22600000	4660000	7840000	23800000	10700000	11700000	10100000	1.71579	1.07143	2.02727	1.71642
ZC3HAV1L	Q96H79	Zinc finger CCCH-type antiviral protein 1-like	11	2	32.94	1380000	1130000							1.28421
ZC3HC1	Q86WB0	Nuclear-interacting partner of ALK	12.55	4	55.226		4370000					1570000	2380000				0.985075
ZFR	Q96KR1	Zinc finger RNA-binding protein	6.15	5	116.939	10100000	1600000			7900000	2450000			6.63158		2.93636
ZMYND8	Q9ULU4	Protein kinase C-binding protein 1	3.54	2	131.61	4370000	7260000	2200000	4210000	3040000	2280000	3640000	2830000	0.631579	0.928571	1.21818	1.91045
ZNF326	Q5BKZ1	DBIRD complex subunit ZNF326	8.42	4	65.613	20000000	10400000	3620000	4480000					2.01053	1.44643
ZNF598	Q86UK7	Zinc finger protein 598	4.76	3	98.575	293000	1340000	1040000	25700000	363000	449000			0.231579	0.0714286	0.736364
ZNF622	Q969S3	Zinc finger protein 622	6.92	3	54.237	2130000		870000	1500000	1360000					1.03571
ZSWIM8	A7E2V4	Zinc finger SWIM domain-containing protein 8	1.85	2	197.173	159000	702000	296000	482000					0.242105	1.08929
ZYX	Q15942	Zyxin	20.63	8	61.238	50600000	72500000	3470000	16700000	55900000	123000000	14900000	74100000	0.736842	0.375	0.418182	0.298507
ZZEF1	O43149	Zinc finger ZZ-type and EF-hand domain-containing protein 1	0.91	2	330.864							1420000	1480000				1.43284
