# Supplementary material for: Class I HDAC inhibitors enhance YB‐1 acetylation and oxidative stress to block sarcoma metastasis
Source: EMBO Rep. 2019 Oct 31;20(12):e48375. doi: 10.15252/embr.201948375 (PMC6893361; doi:10.15252/embr.201948375)
Supplement: Supplementary file 4 — Source Data for Expanded View [file EMBR-20-e48375-s011.zip]

Archive with 6 entries (5 files):
- Source_Data_for_EV_Figures/
- Source_Data_for_EV_Figures/SD_Fig_EV1.pdf
- Source_Data_for_EV_Figures/SD_Fig_EV2.pdf
- Source_Data_for_EV_Figures/SD_Fig_EV3.pdf
- Source_Data_for_EV_Figures/SD_Fig_EV4.pdf
- Source_Data_for_EV_Figures/SD_Fig_EV5.pdf
